# Supplementary material for: piRNAs initiate transcriptional silencing of spermatogenic genes during C. elegans germline development
Source: Dev Cell. 2022 Jan 24;57(2):180–196.e7. doi: 10.1016/j.devcel.2021.11.025 (PMC8796119; doi:10.1016/j.devcel.2021.11.025)
Supplement: Table S1. Sequences for gRNAs, single-stranded DNA, double-stranded DNA repair templates and primers used for genotyping, related to Figures 1, 2, 7, and S2 [file mmc2.xlsx]

## Sheet: Table S1
Table S1: Sequences for gRNAs, single-stranded DNA, double-stranded DNA repair templates and primers used for genotyping. Related to Figures 1, 2, 7 and Figure S2.
Allele	Description	Target gene	Guide RNA sequence (5'-3') - PAM orientation respect to the target gene	Repair template sequence (5'-3') - ssODN orientation respect to the target gene
piwi(KO) in different backgrounds	insertion of a STOP codon (UAG) followed by a NheI restriction site, after the 5th codon of PRG-1	piwi	TGGCATCTGGAAGTGGTCGC - sense	ACTGTTGTTCGATCCTGAACCACGGCCTCTCCCGCTAGCTAACTTCCAGATGCCATTATTACCTGAAAAATATT - antisense
lN::3xflag::ha::csr-1	insertion of a lN tag::linker sequence upstream the first FLAG sequence of a 3xflag::ha::csr-1 strain	csr-1	TTCAGGACTTAACTCTGACA - sense	atctttataatcaccgtcatggtctttgtagtcAAGTGGTGGGTTGGCGGCCTTCCATTGGGCTTGCTTCTCGGCACGACGCTCACGACGACGGGTTTGGGCGTCcatAtcTgaAttaagtcctgaaaaaagtatagt - antisense
mCherry::piwi ; mut-16::GFP	insertion of a mCherry::linker sequence after the starting codon of piwi	piwi	TTTCAGGTAATAATGGCATC - sense	attgttttctataatatttttcaggtaataATGTCCAAGGGAGAGGAGGACAACATGGCCATCATCAAGGAGTTCATGCGTTTCAAGGTCCACATGGAGGGATCAGTCAACGGACACGAGTTCGAGATCGAGGGAGAGGGAGAGGGACGTCCATACGAGGGAACCCAAACCGCCAAGCTCAAGgtaagtttaaacatatatatactaactaaccctgattatttaaattttcagGTCACCAAGGGAGGACCACTCCCATTCGCCTGGGACATCCTCTCCCCACAATTCATGTACGGATCAAAGGCCTACGTCAAGCACCCAGCCGACATCCCAGACTACCTCAAGCTCTCCTTCCCAGAGGGATTCAAGTGGGAGCGTGTCATGAACTTCGAGGACGGA…
ZK795.2::intronic_5boxb	insertion of 5boxb sequence in the second intron of ZK795.2	ZK795.2	CCATGTACTCACGTAGGGCA - antisense	tttgtagatcaaaccgtgatgggacaaccttgcGCTCGCTTTCTTGCTGTCCAATTTCTATTAAAGGTTCCTTTGTTCCCTAAGTCCAACTACTAAACTGGGGATTCCTGGGCCCTGAAGAAGGGCCCCTCGACTAAGTCCAACTACTAAACTGGGCCCTGAAGAAGGGCCCATATAGGGCCCTGAAGAAGGGCCCTATCGAGGATATTATCTCGACTAAGTCCAACTACTAAACTGGGCCCTGAAGAAGGGCCCATATAGGGCCCTGAAGAAGGGCCCTATCGAGGATATTATCTCGAGGATATTATGAAGGGcctacgtgagtacatggtcacattatgcatcag
ZK795.2::3UTR_5boxb	insertion of 5boxb fragment after the STOP codon of ZK795.2	ZK795.2	GAAAGGTAGTGGAAGCAAGA - sense	GGAAAAATCGGAGAAAGGTAGTGGAAGCAAGAAaGAaTAAGCTCGCTTTCTTGCTGTCCAATTTCTATTAAAGGTTCCTTTGTTCCCTAAGTCCAACTACTAAACTGGGGATTCCTGGGCCCTGAAGAAGGGCCCCTCGACTAAGTCCAACTACTAAACTGGGCCCTGAAGAAGGGCCCATATAGGGCCCTGAAGAAGGGCCCTATCGAGGATATTATCTCGACTAAGTCCAACTACTAAACTGGGCCCTGAAGAAGGGCCCATATAGGGCCCTGAAGAAGGGCCCTATCGAGGATATTATCTCGAGGATATTATGAAGGGctgtcgatacgtggaaatggagagaaaagcaaa
Phsp-90::𝜆N::3xflag::mCherry::SL2	insertion of 𝜆N::3xflag::linker tag after the atg of a mCherry sequence inserted downstream hsp-90 promoter	Phsp-90::mCherry::SL2::hsp-90	GTCCTCCTCTCCCTTGGACA - antisense	cgattgttaattgatatttttccagaaccATGGACGCCCAAACCCGTCGTCGTGAGCGTCGTGCCGAGAAGCAAGCCCAATGGAAGGCCGCCAACCCACCACTTgactacaaagaccatgacggtgattataaagatcatgacatcgattacaaggatgacgatgacaagTCCAAGGGAGAGGAGGACAACATGGCCATC - sense
				nucleotides in ORANGE : silent mutations in the repair template to prevent Cas9 re-cutting
				nucleotides in BOLD: homology arms
Oligo pairs used to generate dsDNA repair templates				nucleotides in RED : insertion or modification
Oligo name	Oligo sequence (5'-3')	Target gene	Description
mCherry_linker_PIWI_F	attgttttctataatatttttcaggtaataATGTCCAAGGGAGAGGAGGACAA	piwi	to amplify a mCherry::linker fragment (using PJJR83 plasmid) to be inserted after the starting codon of piwi
mCherry_linker_PIWI_R:	ACCACGGCCTCTCCCGCGACCACTTCCAGATGCGCCTCCACTACCGCCGGTACCTCCGCTGCCCTTGTAGAGCTCGTCCATTC	piwi	to amplify a mCherry::linker fragment (using PJJR83 plasmid) to be inserted after the starting codon of piwi
ZK795.2::Intronic_5boxb_repair_F	tttgtagatcaaaccgtgatgggacaaccttgcGCTCGCTTTCTTGCTGTCCA	ZK795.2	to amplify a 5boxb fragment to be inserted in the second intron of ZK795.2
ZK795.2::Intronic_5boxb_repair_R	ctgatgcataatgtgaccatgtactcacgtaggCCCTTCATAATATCCTCGAGATAATAT	ZK795.2	to amplify a 5boxb fragment to be inserted in the second intron of ZK795.2
ZK795.2::3UTR_5boxb_repair_F	GGAAAAATCGGAGAAAGGTAGTGGAAGCAAGAAaGAaTAAGCTCGCTTTCTTGCTGTCCA	ZK795.2	to amplify a 5boxb fragment to be inserted after the STOP codon of ZK795.2
ZK795.2::3UTR_5boxb_repair_R	tttgcttttctctccatttccacgtatcgacagCCCTTCATAATATCCTCGAGATAATAT	ZK795.2	to amplify a 5boxb fragment to be inserted after the STOP codon of ZK795.2
	nucleotides in BOLD: homology arms
	nucleotides in GREEN : sequences to amplify 5boxb cassette present in pFA6a-5BoxB-hphMX6 plasmid
	nucleotides in RED : sequences homologous to mCherry template sequence present in PJJR83
	nucleotides in ORANGE : silent mutations in the repair template to prevent Cas9 re-cutting
List of oligos used to generate dsDNA templates for in vitro transcription of guide RNAs
Oligo name	Oligo sequence (5'-3')	Target gene	Description
piwi(KO)_crRNA_F	GTAATACGACTCACTATAGGTGGCATCTGGAAGTGGTCGCgttttagagctagaaatagc	piwi	Use in combination with universal_reverse(AP0905) to generate a template for in vitro transcription of piwi(K0) guide RNA
lN::3xflag::ha::csr-1_crRNA_F	GTAATACGACTCACTATAGGTTCAGGACTTAACTCTGACAgttttagagctagaaatagc	csr-1	Use in combination with universal_reverse(AP0905) to generate a template for in vitro transcription of lN::3xflag::ha::csr-1 guide RNA
mCherry::piwi_crRNA_F	GTAATACGACTCACTATAGGTTTCAGGTAATAATGGCATCgttttagagctagaaatagc	piwi	Use in combination with universal_reverse(AP0905) to generate a template for in vitro transcription of mCherry::piwi guide RNA
ZK795.2::intronic_5boxb_crRNA_F	GTAATACGACTCACTATAGGCCATGTACTCACGTAGGGCAgttttagagctagaaatagc	ZK795.2	Use in combination with universal_reverse(AP0905) to generate a template for in vitro transcription of ZK795.2::intronic_5boxb guide RNA
ZK795.2::3UTR_5boxb_crRNA_F	GTAATACGACTCACTATAGGGAAAGGTAGTGGAAGCAAGAgttttagagctagaaatagc	ZK795.2	Use in combination with universal_reverse(AP0905) to generate a template for in vitro transcription of ZK795.2::3UTR_5boxb guide RNA
Phsp-90::𝜆N::mCherry::SL2::hsp-90_crRNA_F	GTAATACGACTCACTATAGGGTCCTCCTCTCCCTTGGACAgttttagagctagaaatagc	Phsp-90::mCherry::SL2::hsp-90
	nucleotides in BOLD: T7 promoter sequence
	nucleotides in PURPLE : guide RNA sequence
	nucleotides in lower case: sequence homologous to the 3’sequence of the tracrRNA isequence present in AP0905
Oligo pairs used for screening and genotyping edited lines
Oligo name	Oligo sequence (5' - 3')	Target gene	Description
piwi(KO)_ext_F	TCGGGATATCTCGCAACG	piwi	Oligos used to generate a PCR template for restriction by NheI *
piwi(KO)_ext_R	CTCATAACCAGGCAAGATGC	piwi
lN::3xflag::ha::csr-1_seqF	gcgcgctctctcacatgg	csr-1	Oligos external to lN::3xflag::ha::csr-1 insertion site
lN::3xflag::ha::csr-1_scrR	GACGGTTTCTCGAGATCC	csr-1
mCherry::linker::piwi_F	TCGGGATATCTCGCAACG	piwi	Oligos external to mCherry::linker::piwi insertion site *
mCherry::linker::piwi_R	CTCATAACCAGGCAAGATGC	piwi
ZK795.2::intronic_5boxb_F	gcatcggaaagtgtgcgg	ZK795.2	Oligos external to ZK795.2::intronic_5boxb insertion site
ZK795.2::intronic_5boxb_R	CCCCACTCAGGATCACAC	ZK795.2
ZK795.2::3UTR_5boxb__F	CCGAACGCGAAGAAAAACGG	ZK795.2	Oligos external to ZK795.2::3UTR_5boxb insertion site
ZK795.2::3UTR_5boxb_R	gctcttctcttcttatccatgc	ZK795.2
Phsp-90::𝜆N::mCherry::SL2::hsp-90_F	cgcctcagagctctgata	Phsp-90::𝜆N::mCherry::SL2::hsp-90	Oligos external to Phsp-90::mCherry::SL2 insertion site . Reverse anneals in mCherry sequence (pJJR83)
Phsp-90::𝜆N::mCherry::SL2::hsp-90_R	CCTTGAAACGCATGAACTCC	Phsp-90::𝜆N::mCherry::SL2::hsp-90
			* piwi(KO) and mCherry::linker::piwi screening oligos are the same
TAG sequences used in this study
lN::linker sequence
GACGCCCAAACCCGTCGTCGTGAGCGTCGTGCCGAGAAGCAAGCCCAATGGAAGGCCGCCAACCCACCACTT
5 boxb cassette - from pFA6a-5BoxB-hphMX6 plasmid template
GCTcgctttcttgctgtccaatttctattaaaggttcctttgttccctaagtccaactactaaactggggattcctgggccctgaagaagggcccctcgactaagtccaactactaaactgggccctgaagaagggcccatatagggccctgaagaagggccctatcgaggatattatctcgactaagtccaactactaaactgggccctgaagaagggcccatatagggccctgaagaagggccctatcgaggatattatctcgaggatattatgaaggg
mCherry::linker sequence (no STOP codon) - from PJJR83 plasmid
ATGTCCAAGGGAGAGGAGGACAACATGGCCATCATCAAGGAGTTCATGCGTTTCAAGGTCCACATGGAGGGATCAGTCAACGGACACGAGTTCGAGATCGAGGGAGAGGGAGAGGGACGTCCATACGAGGGAACCCAAACCGCCAAGCTCAAGgtaagtttaaacatatatatactaactaaccctgattatttaaattttcagGTCACCAAGGGAGGACCACTCCCATTCGCCTGGGACATCCTCTCCCCACAATTCATGTACGGATCAAAGGCCTACGTCAAGCACCCAGCCGACATCCCAGACTACCTCAAGCTCTCCTTCCCAGAGGGATTCAAGTGGGAGCGTGTCATGAACTTCGAGGACGGAGGAGTCGTCACCGTCACCCAAGACTCCTCC…
lN::3xFLAG::linker sequence
GACGCCCAAACCCGTCGTCGTGAGCGTCGTGCCGAGAAGCAAGCCCAATGGAAGGCCGCCAACGACTACAAAGACCATGACggtGATTATAAAGATCATGACatcGATTACAAGGATGACGATgacaagCCACCACTT
