# Supplementary material for: piRNAs initiate transcriptional silencing of spermatogenic genes during C. elegans germline development
Source: Dev Cell. 2022 Jan 24;57(2):180–196.e7. doi: 10.1016/j.devcel.2021.11.025 (PMC8796119; doi:10.1016/j.devcel.2021.11.025)
Supplement: Table S2. Primers used for polyUG PCRs, related to Figure 2 [file mmc3.xlsx]

## Sheet: Table S2
Table S2: Primers used for polyUG PCRs Related to Figure 2.
Oligos for the detection of gene-specific polyUG RNAs	Sequence (5'-3')
polyUG_RT_primer	GCTATGGCTGTTCTCATGGCGGCGTCGCCATATTCTACTTCACACACACACACACACA
bath-13 pUG_ Fwd_1	ATGGTCCTCCCAAAGAAGGA
bath-45_pUG_Fwd_1	CCGCTGCTCACAAGGTAT
F26A3.5_pUG_Fwd_1	CATTTTTCCGCCGCTCGC
ZK795.2 pUG_ Fwd_1	CTCCGCTGAGTCGGATTC
ZK930.6_pUG_Fwd_1	TTGCTTGGAAGCAGTTCC
t04h1.9_pUG _Fwd_1	ATGAAAGAAATTATTAACGT
gsa-1 pUG_ Fwd_1	GAGTTCTACGATCACATTCT
Y80D3A.8_Fwd_1	GACCGCTGAAGAATACACGT
adapter_rev_1	GCTATGGCTGTTCTCATGGC
bath-13 pUG_ Fwd_2	CTTGCGAGGGCGATCACT
bath-45_pUG_Fwd_2	CGAGTCTGTGTGCAGTCC
F26A3.5_pUG_Fwd_2	TATGTCAAGAGATCGGCCGA
ZK795.2 pUG_ Fwd_2	ACGGAACCGACGAATTTTGA
ZK930.6_pUG_Fwd_2	GAGATCGGGAAGAAAGCAAT
t04h1.9_pUG _Fwd_2	TCAAGTTGGACAATGTGGAA
gsa-1 pUG_ Fwd_2	CACTTGCTGGAAAGACAAGG
Y80D3A.8_Fwd_2	GGATGATGCTGACGCAATAC
adapter_rev_2	GGCGTCGCCATATTCTACTT
