# Supplementary material for: piRNAs initiate transcriptional silencing of spermatogenic genes during C. elegans germline development
Source: Dev Cell. 2022 Jan 24;57(2):180–196.e7. doi: 10.1016/j.devcel.2021.11.025 (PMC8796119; doi:10.1016/j.devcel.2021.11.025)
Supplement: Table S3. Primers used for qPCR, related to Figures 2 and 7 [file mmc4.xlsx]

## Sheet: Table S3
Table S3: Primers used for qPCR Related to Figure 2 and 7.
Oligos used for qPCRs	Sequence (5'-3')
Y80D3A.8_qPCR_F	TAAGCACAGATACCCCACTC
Y80D3A.8_qPCR_R	CTGAGTAACAATGAAGCGGT
F26A3.5_qPCR_F	ACAACTTACCTGCAAACAGG
F26A3.5_qPCR_R	AATTTCGGGTTCTTCACGTG
ZK930.6_qPCR_F	CGCCATCAAAGGCACACA
ZK930.6_qPCR_R	AGATCTTCAACTGCCTCAAC
ZK795.2_qPCR_F	TGTTCTTGGCTATAAGCCCATG
ZK795.2_qPCR_R	TCAATTGTCTTTTGCCAGGC
bath-45_qPCR_F	TCATGTCTTCTTCAGGCGTATG
bath-45_qPCR_R	CAACCATCGTGTTCCAATTCAC
csr-1_F_qPCR	TTCTTACAACAATGAGTGCC
csr-1_R_qPCR	TGATATCGACCATCAAGCTG
act-3_F	CACGAGACTTCTTACAACTCC
act-3_R	GCATACGATCAGCAATTCCT
