# Supplementary material for: piRNAs initiate transcriptional silencing of spermatogenic genes during C. elegans germline development
Source: Dev Cell. 2022 Jan 24;57(2):180–196.e7. doi: 10.1016/j.devcel.2021.11.025 (PMC8796119; doi:10.1016/j.devcel.2021.11.025)
Supplement: Table S4. Gene lists generated and used in this study, related to Figure 1 [file mmc5.xlsx]

## Sheet: Table S3
Table S4: Gene lists generated or used in this study. Related to Figure 1
Criteria used to define 22G-RNAs enriched in CSR-1 and HRDE-1 IPs
22G-RNAs enriched in CSR-1 IP	≥ 1 RPM in both replicate IP and mean log2FC (IP/Input) ≥ 1
22G-RNAs enriched in HRDE-1 IP	≥ 1 RPM in in both replicate IP and mean log2FC (IP/Input) ≥ 0,5
CSR-1 enriched 22G-RNAs - Early L4 - 38hph	CSR-1 enriched 22G-RNAs - Late L4 - 44hph	CSR-1 enriched 22G-RNAs - YA - 48hph	CSR-1 enriched spermatogenic 22G-RNAs - 4th quartile - Early L4	CSR-1 enriched spermatogenic 22G-RNAs - 3rd quartile - Early L4	CSR-1 enriched spermatogenic 22G-RNAs - 2nd quartile - Early L4	CSR-1 enriched spermatogenic 22G-RNAs - 1st quartile - Early L4	HRDE-1 enriched 22G-RNAs - Early L4 - 38hph	HRDE-1 enriched 22G-RNAs - Late L4 - 44hph	HRDE-1 enriched 22G-RNAs - YA - 48hph	Spermatogenic 22G-RNA enriched in HRDE-1 IPs - Late L4	piRNA-dependent 22G-RNA protein-coding targets enriched in HRDE-1 IPs - late L4	Spermatogenic protein-coding genes (Ortiz et al., 2014)	Oogenic protein-coding genes (Ortiz et al., 2014)	piRNA-dependent 22G-RNA protein-coding targets (Barucci et al., 2020)	Germline-specific (Ebbing et al., 2018)	Sperm-specific (Ebbing et al., 2018)	CSR-1a enriched 22G-RNAs (Charlesworth et al., 2021)	CSR-1b enriched 22G-RNAs (Charlesworth et al., 2021)	CSR-1a enriched 22G-RNAs (Nguyen & Phillips, 2021)	CSR-1b enriched 22G-RNAs (Nguyen & Phillips, 2021)
WBGene00000001	WBGene00000001	WBGene00000007	WBGene00012360	WBGene00016312	WBGene00022795	WBGene00017817	WBGene00000020	WBGene00000004	WBGene00000039	WBGene00000020	WBGene00000075	WBGene00000002	WBGene00000004	WBGene00000075	WBGene00003798	WBGene00010651	WBGene00000007	WBGene00000001	WBGene00194644	WBGene00010720
WBGene00000007	WBGene00000007	WBGene00000010	WBGene00014208	WBGene00009471	WBGene00022732	WBGene00019546	WBGene00000023	WBGene00000018	WBGene00000048	WBGene00000023	WBGene00000112	WBGene00000003	WBGene00000018	WBGene00000081	WBGene00021465	WBGene00019406	WBGene00000019	WBGene00000010	WBGene00016440	WBGene00220155
WBGene00000010	WBGene00000010	WBGene00000019	WBGene00000115	WBGene00022628	WBGene00017765	WBGene00013657	WBGene00000050	WBGene00000020	WBGene00000056	WBGene00000169	WBGene00000121	WBGene00000005	WBGene00000073	WBGene00000089	WBGene00011939	WBGene00011911	WBGene00000020	WBGene00000019	WBGene00016943	WBGene00010942
WBGene00000019	WBGene00000019	WBGene00000041	WBGene00000257	WBGene00016085	WBGene00012924	WBGene00010014	WBGene00000059	WBGene00000023	WBGene00000068	WBGene00000177	WBGene00000178	WBGene00000007	WBGene00000074	WBGene00000112	WBGene00001598	WBGene00020084	WBGene00000022	WBGene00000023	WBGene00012177	WBGene00013270
WBGene00000020	WBGene00000023	WBGene00000063	WBGene00001689	WBGene00009492	WBGene00016445	WBGene00022632	WBGene00000068	WBGene00000031	WBGene00000073	WBGene00000190	WBGene00000207	WBGene00000019	WBGene00000075	WBGene00000121	WBGene00003184	WBGene00010679	WBGene00000023	WBGene00000041	WBGene00013978	WBGene00017999
WBGene00000023	WBGene00000041	WBGene00000064	WBGene00001830	WBGene00016605	WBGene00219425	WBGene00003438	WBGene00000069	WBGene00000039	WBGene00000075	WBGene00000228	WBGene00000210	WBGene00000020	WBGene00000092	WBGene00000178	WBGene00022257	WBGene00017955	WBGene00000040	WBGene00000063	WBGene00219905	WBGene00010056
WBGene00000041	WBGene00000063	WBGene00000065	WBGene00001526	WBGene00009683	WBGene00008725	WBGene00013142	WBGene00000074	WBGene00000048	WBGene00000081	WBGene00000240	WBGene00000387	WBGene00000023	WBGene00000094	WBGene00000207	WBGene00019380	WBGene00015820	WBGene00000063	WBGene00000064	WBGene00002212	WBGene00004916
WBGene00000063	WBGene00000064	WBGene00000066	WBGene00016440	WBGene00008092	WBGene00020962	WBGene00015661	WBGene00000075	WBGene00000059	WBGene00000095	WBGene00000266	WBGene00000393	WBGene00000036	WBGene00000095	WBGene00000210	WBGene00003063	WBGene00009581	WBGene00000064	WBGene00000065	WBGene00011114	WBGene00004915
WBGene00000064	WBGene00000065	WBGene00000079	WBGene00015515	WBGene00011214	WBGene00013449	WBGene00011026	WBGene00000081	WBGene00000068	WBGene00000103	WBGene00000389	WBGene00000407	WBGene00000057	WBGene00000106	WBGene00000222	WBGene00006924	WBGene00013987	WBGene00000067	WBGene00000079	WBGene00017672	WBGene00014205
WBGene00000065	WBGene00000066	WBGene00000080	WBGene00002008	WBGene00009115	WBGene00003432	WBGene00008521	WBGene00000096	WBGene00000069	WBGene00000105	WBGene00000497	WBGene00000409	WBGene00000071	WBGene00000120	WBGene00000224	WBGene00021035	WBGene00020990	WBGene00000090	WBGene00000080	WBGene00017179	WBGene00009946
WBGene00000066	WBGene00000079	WBGene00000090	WBGene00021097	WBGene00012781	WBGene00003452	WBGene00015210	WBGene00000111	WBGene00000074	WBGene00000111	WBGene00000514	WBGene00000443	WBGene00000083	WBGene00000137	WBGene00000237	WBGene00007617	WBGene00011214	WBGene00000097	WBGene00000090	WBGene00021912	WBGene00016741
WBGene00000079	WBGene00000080	WBGene00000093	WBGene00018783	WBGene00022709	WBGene00009458	WBGene00011351	WBGene00000112	WBGene00000075	WBGene00000112	WBGene00000518	WBGene00000460	WBGene00000096	WBGene00000146	WBGene00000294	WBGene00015313	WBGene00018563	WBGene00000100	WBGene00000093	WBGene00018783	WBGene00013168
WBGene00000080	WBGene00000090	WBGene00000094	WBGene00003559	WBGene00016675	WBGene00044298	WBGene00020978	WBGene00000113	WBGene00000095	WBGene00000121	WBGene00000535	WBGene00000462	WBGene00000115	WBGene00000147	WBGene00000387	WBGene00004392	WBGene00021113	WBGene00000101	WBGene00000094	WBGene00002206	WBGene00185088
WBGene00000090	WBGene00000093	WBGene00000099	WBGene00002879	WBGene00012121	WBGene00011919	WBGene00021398	WBGene00000121	WBGene00000103	WBGene00000147	WBGene00000545	WBGene00000463	WBGene00000117	WBGene00000156	WBGene00000393	WBGene00003785	WBGene00019410	WBGene00000102	WBGene00000097	WBGene00011027	WBGene00001365
WBGene00000093	WBGene00000094	WBGene00000101	WBGene00007703	WBGene00011176	WBGene00020841	WBGene00022617	WBGene00000138	WBGene00000105	WBGene00000178	WBGene00000771	WBGene00000497	WBGene00000133	WBGene00000157	WBGene00000407	WBGene00020682	WBGene00007081	WBGene00000114	WBGene00000098	WBGene00010510	WBGene00016966
WBGene00000094	WBGene00000098	WBGene00000102	WBGene00021644	WBGene00021113	WBGene00022700	WBGene00018178	WBGene00000147	WBGene00000111	WBGene00000186	WBGene00000819	WBGene00000514	WBGene00000140	WBGene00000161	WBGene00000409	WBGene00011391	WBGene00012926	WBGene00000117	WBGene00000099	WBGene00017941	WBGene00004919
WBGene00000097	WBGene00000099	WBGene00000106	WBGene00001414	WBGene00016765	WBGene00043998	WBGene00020973	WBGene00000157	WBGene00000112	WBGene00000207	WBGene00000821	WBGene00000518	WBGene00000150	WBGene00000162	WBGene00000443	WBGene00007564	WBGene00009321	WBGene00000122	WBGene00000101	WBGene00015630	WBGene00020915
WBGene00000098	WBGene00000101	WBGene00000107	WBGene00013771	WBGene00019586	WBGene00016730	WBGene00018869	WBGene00000161	WBGene00000120	WBGene00000210	WBGene00000864	WBGene00000534	WBGene00000169	WBGene00000163	WBGene00000460	WBGene00017074	WBGene00018253	WBGene00000140	WBGene00000102	WBGene00009115	WBGene00022046
WBGene00000099	WBGene00000102	WBGene00000109	WBGene00004855	WBGene00022849	WBGene00003467	WBGene00007306	WBGene00000169	WBGene00000121	WBGene00000221	WBGene00000951	WBGene00000535	WBGene00000171	WBGene00000164	WBGene00000462	WBGene00000386	WBGene00020414	WBGene00000146	WBGene00000107	WBGene00021381	WBGene00003076
WBGene00000101	WBGene00000107	WBGene00000110	WBGene00016800	WBGene00015467	WBGene00020864	WBGene00012722	WBGene00000177	WBGene00000169	WBGene00000222	WBGene00000955	WBGene00000543	WBGene00000175	WBGene00000168	WBGene00000463	WBGene00004914	WBGene00008074	WBGene00000150	WBGene00000109	WBGene00008812	WBGene00019010
WBGene00000102	WBGene00000109	WBGene00000115	WBGene00018124	WBGene00013475	WBGene00015287	WBGene00018360	WBGene00000178	WBGene00000177	WBGene00000236	WBGene00000961	WBGene00000545	WBGene00000177	WBGene00000189	WBGene00000497	WBGene00012978	WBGene00012595	WBGene00000155	WBGene00000114	WBGene00008186	WBGene00021920
WBGene00000106	WBGene00000110	WBGene00000122	WBGene00000802	WBGene00022228	WBGene00022751	WBGene00011241	WBGene00000186	WBGene00000178	WBGene00000237	WBGene00000971	WBGene00000554	WBGene00000179	WBGene00000192	WBGene00000514	WBGene00021757	WBGene00007308	WBGene00000158	WBGene00000115	WBGene00002056	WBGene00010896
WBGene00000107	WBGene00000114	WBGene00000123	WBGene00000770	WBGene00011795	WBGene00007190	WBGene00019430	WBGene00000190	WBGene00000190	WBGene00000253	WBGene00001119	WBGene00000787	WBGene00000183	WBGene00000195	WBGene00000518	WBGene00007555	WBGene00022708	WBGene00000182	WBGene00000117	WBGene00021858	WBGene00003077
WBGene00000109	WBGene00000115	WBGene00000142	WBGene00012094	WBGene00021358	WBGene00016327	WBGene00015997	WBGene00000224	WBGene00000207	WBGene00000262	WBGene00001150	WBGene00000795	WBGene00000190	WBGene00000222	WBGene00000534	WBGene00021638	WBGene00022761	WBGene00000183	WBGene00000122	WBGene00022079	WBGene00006574
WBGene00000110	WBGene00000117	WBGene00000143	WBGene00015331	WBGene00012138	WBGene00017112	WBGene00019425	WBGene00000228	WBGene00000210	WBGene00000266	WBGene00001251	WBGene00000803	WBGene00000221	WBGene00000262	WBGene00000535	WBGene00017928	WBGene00007190	WBGene00000187	WBGene00000123	WBGene00019562	WBGene00013728
WBGene00000114	WBGene00000122	WBGene00000144	WBGene00003622	WBGene00012605	WBGene00021908	WBGene00009714	WBGene00000232	WBGene00000228	WBGene00000267	WBGene00001424	WBGene00000819	WBGene00000228	WBGene00000289	WBGene00000543	WBGene00011275	WBGene00012169	WBGene00000198	WBGene00000142	WBGene00020904	WBGene00004914
WBGene00000115	WBGene00000123	WBGene00000145	WBGene00002206	WBGene00007563	WBGene00013854	WBGene00044810	WBGene00000240	WBGene00000240	WBGene00000270	WBGene00001480	WBGene00000821	WBGene00000232	WBGene00000292	WBGene00000545	WBGene00011464	WBGene00012912	WBGene00000201	WBGene00000143	WBGene00008854	WBGene00009508
WBGene00000117	WBGene00000142	WBGene00000146	WBGene00002059	WBGene00007448	WBGene00000266	WBGene00003443	WBGene00000245	WBGene00000253	WBGene00000289	WBGene00001487	WBGene00000857	WBGene00000238	WBGene00000301	WBGene00000546	WBGene00004916	WBGene00016288	WBGene00000206	WBGene00000144	WBGene00016800	WBGene00013436
WBGene00000121	WBGene00000143	WBGene00000148	WBGene00016356	WBGene00013700	WBGene00019878	WBGene00016447	WBGene00000253	WBGene00000262	WBGene00000301	WBGene00001505	WBGene00000912	WBGene00000240	WBGene00000382	WBGene00000554	WBGene00013727	WBGene00007733	WBGene00000209	WBGene00000145	WBGene00014201	WBGene00009294
WBGene00000122	WBGene00000144	WBGene00000150	WBGene00006044	WBGene00044347	WBGene00011587	WBGene00016246	WBGene00000266	WBGene00000266	WBGene00000387	WBGene00001529	WBGene00001008	WBGene00000246	WBGene00000383	WBGene00000564	WBGene00014176	WBGene00000878	WBGene00000214	WBGene00000146	WBGene00018530	WBGene00010080
WBGene00000123	WBGene00000145	WBGene00000155	WBGene00013107	WBGene00019084	WBGene00008185	WBGene00018980	WBGene00000395	WBGene00000301	WBGene00000388	WBGene00001627	WBGene00001025	WBGene00000248	WBGene00000386	WBGene00000636	WBGene00012030	WBGene00019151	WBGene00000215	WBGene00000147	WBGene00020962	WBGene00018335
WBGene00000142	WBGene00000146	WBGene00000156	WBGene00021287	WBGene00009439	WBGene00017545	WBGene00011911	WBGene00000407	WBGene00000387	WBGene00000393	WBGene00001650	WBGene00001042	WBGene00000257	WBGene00000387	WBGene00000762	WBGene00015232	WBGene00020187	WBGene00000216	WBGene00000148	WBGene00011260	WBGene00001977
WBGene00000143	WBGene00000148	WBGene00000158	WBGene00003962	WBGene00012859	WBGene00044384	WBGene00018082	WBGene00000409	WBGene00000388	WBGene00000395	WBGene00001677	WBGene00001177	WBGene00000266	WBGene00000388	WBGene00000787	WBGene00003155	WBGene00020353	WBGene00000217	WBGene00000150	WBGene00013424	WBGene00015186
WBGene00000144	WBGene00000150	WBGene00000160	WBGene00009666	WBGene00012637	WBGene00011401	WBGene00007793	WBGene00000424	WBGene00000389	WBGene00000396	WBGene00001745	WBGene00001178	WBGene00000268	WBGene00000393	WBGene00000795	WBGene00013200	WBGene00009308	WBGene00000218	WBGene00000151	WBGene00017373	WBGene00189964
WBGene00000145	WBGene00000155	WBGene00000163	WBGene00020223	WBGene00009314	WBGene00016461	WBGene00001246	WBGene00000443	WBGene00000393	WBGene00000407	WBGene00001795	WBGene00001188	WBGene00000269	WBGene00000395	WBGene00000803	WBGene00007413	WBGene00017325	WBGene00000219	WBGene00000155	WBGene00007082	WBGene00001005
WBGene00000146	WBGene00000156	WBGene00000165	WBGene00011260	WBGene00007977	WBGene00003444	WBGene00013890	WBGene00000460	WBGene00000395	WBGene00000443	WBGene00001944	WBGene00001189	WBGene00000389	WBGene00000396	WBGene00000812	WBGene00007762	WBGene00003470	WBGene00000221	WBGene00000156	WBGene00019165	WBGene00011391
WBGene00000148	WBGene00000158	WBGene00000168	WBGene00009079	WBGene00007457	WBGene00010323	WBGene00011932	WBGene00000462	WBGene00000407	WBGene00000460	WBGene00001947	WBGene00001329	WBGene00000397	WBGene00000406	WBGene00000819	WBGene00003062	WBGene00016491	WBGene00000223	WBGene00000158	WBGene00004901	WBGene00004838
WBGene00000150	WBGene00000160	WBGene00000181	WBGene00021858	WBGene00008651	WBGene00017172	WBGene00008125	WBGene00000463	WBGene00000409	WBGene00000462	WBGene00002063	WBGene00001480	WBGene00000441	WBGene00000409	WBGene00000821	WBGene00017300	WBGene00019561	WBGene00000228	WBGene00000159	WBGene00008079	WBGene00016166
WBGene00000151	WBGene00000163	WBGene00000182	WBGene00001746	WBGene00000150	WBGene00008186	WBGene00008340	WBGene00000477	WBGene00000422	WBGene00000463	WBGene00002090	WBGene00001520	WBGene00000453	WBGene00000411	WBGene00000857	WBGene00004178	WBGene00013165	WBGene00000229	WBGene00000160	WBGene00009683	WBGene00022470
WBGene00000155	WBGene00000165	WBGene00000183	WBGene00019509	WBGene00016954	WBGene00019406	WBGene00011558	WBGene00000493	WBGene00000443	WBGene00000469	WBGene00002130	WBGene00001523	WBGene00000485	WBGene00000413	WBGene00000903	WBGene00019247	WBGene00010091	WBGene00000230	WBGene00000162	WBGene00012008	WBGene00013137
WBGene00000156	WBGene00000168	WBGene00000184	WBGene00016980	WBGene00011954	WBGene00012660	WBGene00007863	WBGene00000497	WBGene00000460	WBGene00000482	WBGene00002179	WBGene00001569	WBGene00000492	WBGene00000414	WBGene00000912	WBGene00015941	WBGene00009473	WBGene00000231	WBGene00000163	WBGene00002186	WBGene00010232
WBGene00000158	WBGene00000182	WBGene00000187	WBGene00016398	WBGene00014102	WBGene00013474	WBGene00003469	WBGene00000518	WBGene00000462	WBGene00000497	WBGene00002189	WBGene00001583	WBGene00000497	WBGene00000416	WBGene00000938	WBGene00019606	WBGene00020070	WBGene00000238	WBGene00000165	WBGene00007244	WBGene00016317
WBGene00000159	WBGene00000183	WBGene00000197	WBGene00022108	WBGene00016680	WBGene00021820	WBGene00015051	WBGene00000534	WBGene00000463	WBGene00000500	WBGene00002206	WBGene00001638	WBGene00000511	WBGene00000417	WBGene00000995	WBGene00008769	WBGene00018119	WBGene00000248	WBGene00000168	WBGene00001503	WBGene00012361
WBGene00000160	WBGene00000184	WBGene00000198	WBGene00007169	WBGene00000268	WBGene00018000	WBGene00015907	WBGene00000535	WBGene00000469	WBGene00000514	WBGene00002212	WBGene00001666	WBGene00000514	WBGene00000420	WBGene00001008	WBGene00007785	WBGene00013696	WBGene00000254	WBGene00000181	WBGene00019020	WBGene00018151
WBGene00000162	WBGene00000187	WBGene00000201	WBGene00015313	WBGene00009239	WBGene00009705	WBGene00016414	WBGene00000536	WBGene00000477	WBGene00000518	WBGene00003019	WBGene00001680	WBGene00000518	WBGene00000422	WBGene00001025	WBGene00003955	WBGene00010574	WBGene00000259	WBGene00000182	WBGene00007611	WBGene00015347
WBGene00000163	WBGene00000197	WBGene00000202	WBGene00007082	WBGene00007480	WBGene00001839	WBGene00020974	WBGene00000543	WBGene00000493	WBGene00000530	WBGene00003100	WBGene00001745	WBGene00000527	WBGene00000443	WBGene00001042	WBGene00013210	WBGene00012207	WBGene00000263	WBGene00000183	WBGene00013107	WBGene00021813
WBGene00000165	WBGene00000198	WBGene00000204	WBGene00010920	WBGene00015030	WBGene00018134	WBGene00009271	WBGene00000544	WBGene00000497	WBGene00000534	WBGene00003482	WBGene00001955	WBGene00000528	WBGene00000444	WBGene00001044	WBGene00000796	WBGene00015627	WBGene00000265	WBGene00000184	WBGene00001839	WBGene00021932
WBGene00000168	WBGene00000199	WBGene00000205	WBGene00008508	WBGene00015093	WBGene00012177	WBGene00014169	WBGene00000546	WBGene00000514	WBGene00000535	WBGene00003562	WBGene00002088	WBGene00000535	WBGene00000459	WBGene00001177	WBGene00003159	WBGene00018123	WBGene00000266	WBGene00000187	WBGene00219493	WBGene00044638
WBGene00000181	WBGene00000200	WBGene00000206	WBGene00019020	WBGene00021010	WBGene00016054	WBGene00007559	WBGene00000554	WBGene00000518	WBGene00000536	WBGene00003602	WBGene00002189	WBGene00000539	WBGene00000460	WBGene00001178	WBGene00019168	WBGene00001603	WBGene00000268	WBGene00000192	WBGene00002204	WBGene00044204
WBGene00000182	WBGene00000201	WBGene00000209	WBGene00018123	WBGene00016125	WBGene00016388	WBGene00012785	WBGene00000591	WBGene00000534	WBGene00000540	WBGene00003685	WBGene00002203	WBGene00000541	WBGene00000461	WBGene00001188	WBGene00044321	WBGene00013521	WBGene00000269	WBGene00000197	WBGene00021287	WBGene00011155
WBGene00000183	WBGene00000202	WBGene00000223	WBGene00008687	WBGene00007574	WBGene00020905	WBGene00012115	WBGene00000599	WBGene00000535	WBGene00000543	WBGene00003735	WBGene00002220	WBGene00000544	WBGene00000462	WBGene00001189	WBGene00016381	WBGene00013290	WBGene00000281	WBGene00000198	WBGene00015987	WBGene00008005
WBGene00000184	WBGene00000204	WBGene00000226	WBGene00002212	WBGene00014179	WBGene00007337	WBGene00044777	WBGene00000662	WBGene00000543	WBGene00000544	WBGene00003747	WBGene00002222	WBGene00000545	WBGene00000465	WBGene00001247	WBGene00017357	WBGene00008529	WBGene00000292	WBGene00000199	WBGene00012307	WBGene00017304
WBGene00000186	WBGene00000205	WBGene00000227	WBGene00020072	WBGene00017195	WBGene00009049	WBGene00021996	WBGene00000688	WBGene00000545	WBGene00000545	WBGene00003941	WBGene00002230	WBGene00000546	WBGene00000473	WBGene00001329	WBGene00021277	WBGene00016399	WBGene00000366	WBGene00000200	WBGene00017902	WBGene00017641
WBGene00000187	WBGene00000206	WBGene00000228	WBGene00018525	WBGene00015500	WBGene00013934	WBGene00015193	WBGene00000717	WBGene00000554	WBGene00000553	WBGene00004026	WBGene00002248	WBGene00000552	WBGene00000479	WBGene00001335	WBGene00018613	WBGene00021472	WBGene00000371	WBGene00000201	WBGene00016212	WBGene00007762
WBGene00000192	WBGene00000208	WBGene00000229	WBGene00006959	WBGene00018318	WBGene00021633	WBGene00022094	WBGene00000724	WBGene00000662	WBGene00000554	WBGene00004048	WBGene00002977	WBGene00000562	WBGene00000480	WBGene00001459	WBGene00002079	WBGene00017279	WBGene00000376	WBGene00000202	WBGene00019096	WBGene00021676
WBGene00000197	WBGene00000209	WBGene00000231	WBGene00007415	WBGene00016742	WBGene00019643	WBGene00016511	WBGene00000739	WBGene00000717	WBGene00000591	WBGene00004053	WBGene00003043	WBGene00000622	WBGene00000482	WBGene00001468	WBGene00001568	WBGene00004965	WBGene00000380	WBGene00000203	WBGene00010719	WBGene00019537
WBGene00000198	WBGene00000223	WBGene00000235	WBGene00000183	WBGene00006039	WBGene00013437	WBGene00009759	WBGene00000762	WBGene00000724	WBGene00000672	WBGene00004165	WBGene00003087	WBGene00000630	WBGene00000503	WBGene00001480	WBGene00018890	WBGene00015032	WBGene00000389	WBGene00000204	WBGene00000172	WBGene00017238
WBGene00000199	WBGene00000226	WBGene00000236	WBGene00022589	WBGene00013894	WBGene00003435	WBGene00006689	WBGene00000768	WBGene00000739	WBGene00000775	WBGene00004227	WBGene00003124	WBGene00000644	WBGene00000512	WBGene00001496	WBGene00008413	WBGene00018134	WBGene00000390	WBGene00000205	WBGene00020707	WBGene00013109
WBGene00000200	WBGene00000227	WBGene00000249	WBGene00009681	WBGene00010728	WBGene00010874	WBGene00044388	WBGene00000779	WBGene00000771	WBGene00000803	WBGene00004364	WBGene00003182	WBGene00000673	WBGene00000523	WBGene00001520	WBGene00019005	WBGene00016181	WBGene00000396	WBGene00000206	WBGene00013644	WBGene00013532
WBGene00000201	WBGene00000228	WBGene00000250	WBGene00003562	WBGene00010035	WBGene00013723	WBGene00021997	WBGene00000787	WBGene00000775	WBGene00000857	WBGene00004455	WBGene00003185	WBGene00000685	WBGene00000566	WBGene00001523	WBGene00003794	WBGene00009269	WBGene00000410	WBGene00000209	WBGene00009681	WBGene00012471
WBGene00000202	WBGene00000229	WBGene00000257	WBGene00015765	WBGene00017925	WBGene00016735	WBGene00012363	WBGene00000792	WBGene00000787	WBGene00000884	WBGene00004740	WBGene00003373	WBGene00000722	WBGene00000591	WBGene00001569	WBGene00006964	WBGene00020661	WBGene00000419	WBGene00000223	WBGene00206390	WBGene00001831
WBGene00000203	WBGene00000230	WBGene00000259	WBGene00016460	WBGene00009643	WBGene00008154	WBGene00016581	WBGene00000795	WBGene00000792	WBGene00000897	WBGene00004908	WBGene00003387	WBGene00000768	WBGene00000792	WBGene00001583	WBGene00003130	WBGene00015097	WBGene00000421	WBGene00000226	WBGene00001501	WBGene00011637
WBGene00000204	WBGene00000231	WBGene00000263	WBGene00020840	WBGene00004962	WBGene00014129	WBGene00000007	WBGene00000800	WBGene00000795	WBGene00000898	WBGene00005012	WBGene00003480	WBGene00000770	WBGene00000797	WBGene00001606	WBGene00000411	WBGene00013700	WBGene00000464	WBGene00000227	WBGene00011191	WBGene00004203
WBGene00000205	WBGene00000235	WBGene00000264	WBGene00008743	WBGene00007778	WBGene00006050	WBGene00012905	WBGene00000803	WBGene00000803	WBGene00000899	WBGene00005013	WBGene00003593	WBGene00000771	WBGene00000803	WBGene00001638	WBGene00013983	WBGene00010474	WBGene00000475	WBGene00000229	WBGene00010035	WBGene00013553
WBGene00000206	WBGene00000236	WBGene00000265	WBGene00001603	WBGene00010246	WBGene00012647	WBGene00010378	WBGene00000819	WBGene00000819	WBGene00000901	WBGene00005098	WBGene00003600	WBGene00000778	WBGene00000832	WBGene00001663	WBGene00015461	WBGene00009028	WBGene00000507	WBGene00000230	WBGene00044448	WBGene00011687
WBGene00000208	WBGene00000247	WBGene00000268	WBGene00010309	WBGene00008001	WBGene00017851	WBGene00009948	WBGene00000820	WBGene00000820	WBGene00000902	WBGene00005813	WBGene00003602	WBGene00000802	WBGene00000840	WBGene00001666	WBGene00020263	WBGene00007778	WBGene00000517	WBGene00000231	WBGene00001243	WBGene00023419
WBGene00000209	WBGene00000248	WBGene00000271	WBGene00018530	WBGene00014029	WBGene00008235	WBGene00010373	WBGene00000821	WBGene00000821	WBGene00000912	WBGene00006048	WBGene00003638	WBGene00000819	WBGene00000846	WBGene00001680	WBGene00003037	WBGene00021381	WBGene00000519	WBGene00000235	WBGene00007415	WBGene00019724
WBGene00000214	WBGene00000249	WBGene00000274	WBGene00006449	WBGene00019667	WBGene00007255	WBGene00016825	WBGene00000832	WBGene00000832	WBGene00000951	WBGene00006049	WBGene00003648	WBGene00000821	WBGene00000866	WBGene00001745	WBGene00002073	WBGene00018926	WBGene00000530	WBGene00000236	WBGene00009708	WBGene00019246
WBGene00000223	WBGene00000250	WBGene00000275	WBGene00010306	WBGene00017955	WBGene00009513	WBGene00021720	WBGene00000864	WBGene00000851	WBGene00000959	WBGene00006057	WBGene00003674	WBGene00000864	WBGene00000867	WBGene00001814	WBGene00013604	WBGene00015572	WBGene00000550	WBGene00000247	WBGene00018138	WBGene00017075
WBGene00000226	WBGene00000254	WBGene00000276	WBGene00015125	WBGene00019165	WBGene00003450	WBGene00011173	WBGene00000884	WBGene00000857	WBGene00000961	WBGene00006436	WBGene00003848	WBGene00000865	WBGene00000868	WBGene00001955	WBGene00007000	WBGene00018497	WBGene00000552	WBGene00000248	WBGene00010770	WBGene00018781
WBGene00000227	WBGene00000257	WBGene00000292	WBGene00012983	WBGene00011918	WBGene00013684	WBGene00206357	WBGene00000895	WBGene00000864	WBGene00000980	WBGene00006594	WBGene00003903	WBGene00000878	WBGene00000870	WBGene00002004	WBGene00018991	WBGene00022157	WBGene00000767	WBGene00000249	WBGene00000981	WBGene00013689
WBGene00000228	WBGene00000259	WBGene00000293	WBGene00001371	WBGene00012754	WBGene00022032	WBGene00009682	WBGene00000897	WBGene00000897	WBGene00000982	WBGene00006603	WBGene00003915	WBGene00000908	WBGene00000871	WBGene00002028	WBGene00010677	WBGene00010900	WBGene00000770	WBGene00000250	WBGene00014678	WBGene00004355
WBGene00000229	WBGene00000263	WBGene00000369	WBGene00009185	WBGene00019785	WBGene00007639	WBGene00009893	WBGene00000898	WBGene00000899	WBGene00000993	WBGene00006611	WBGene00003970	WBGene00000951	WBGene00000884	WBGene00002042	WBGene00003799	WBGene00009271	WBGene00000771	WBGene00000254	WBGene00012859	WBGene00008934
WBGene00000230	WBGene00000264	WBGene00000371	WBGene00013388	WBGene00022634	WBGene00018098	WBGene00011379	WBGene00000903	WBGene00000912	WBGene00001006	WBGene00006661	WBGene00003976	WBGene00000955	WBGene00000894	WBGene00002048	WBGene00015025	WBGene00017647	WBGene00000777	WBGene00000257	WBGene00018525	WBGene00015817
WBGene00000231	WBGene00000265	WBGene00000375	WBGene00009708	WBGene00007269	WBGene00010136	WBGene00006487	WBGene00000951	WBGene00000951	WBGene00001008	WBGene00006788	WBGene00004045	WBGene00000961	WBGene00000897	WBGene00002088	WBGene00008173	WBGene00009755	WBGene00000781	WBGene00000259	WBGene00015629	WBGene00010053
WBGene00000235	WBGene00000268	WBGene00000376	WBGene00020140	WBGene00016010	WBGene00005012	WBGene00007320	WBGene00000955	WBGene00000955	WBGene00001025	WBGene00006790	WBGene00004056	WBGene00000966	WBGene00000898	WBGene00002100	WBGene00009007	WBGene00007777	WBGene00000783	WBGene00000263	WBGene00016742	WBGene00004437
WBGene00000236	WBGene00000269	WBGene00000377	WBGene00000865	WBGene00020904	WBGene00014238	WBGene00009782	WBGene00000959	WBGene00000959	WBGene00001032	WBGene00006801	WBGene00004057	WBGene00000967	WBGene00000899	WBGene00002147	WBGene00017548	WBGene00022771	WBGene00000784	WBGene00000264	WBGene00006553	WBGene00004917
WBGene00000247	WBGene00000271	WBGene00000378	WBGene00021128	WBGene00016239	WBGene00019562	WBGene00019949	WBGene00000971	WBGene00000961	WBGene00001042	WBGene00007060	WBGene00004120	WBGene00000971	WBGene00000900	WBGene00002176	WBGene00022021	WBGene00004972	WBGene00000785	WBGene00000265	WBGene00010155	WBGene00002245
WBGene00000248	WBGene00000274	WBGene00000379	WBGene00016942	WBGene00007611	WBGene00015360	WBGene00008724	WBGene00000982	WBGene00000971	WBGene00001045	WBGene00007081	WBGene00004140	WBGene00000998	WBGene00000901	WBGene00002181	WBGene00003406	WBGene00019562	WBGene00000786	WBGene00000268	WBGene00004103	WBGene00011788
WBGene00000249	WBGene00000275	WBGene00000380	WBGene00010869	WBGene00016316	WBGene00011322	WBGene00019530	WBGene00001008	WBGene00000980	WBGene00001050	WBGene00007159	WBGene00004148	WBGene00001046	WBGene00000913	WBGene00002184	WBGene00004306	WBGene00011425	WBGene00000789	WBGene00000269	WBGene00007049	WBGene00017210
WBGene00000250	WBGene00000276	WBGene00000381	WBGene00017179	WBGene00021912	WBGene00005013	WBGene00018594	WBGene00001025	WBGene00000982	WBGene00001072	WBGene00007179	WBGene00004227	WBGene00001054	WBGene00000914	WBGene00002189	WBGene00012897	WBGene00008433	WBGene00000802	WBGene00000270	WBGene00019561	WBGene00010037
WBGene00000254	WBGene00000289	WBGene00000382	WBGene00020435	WBGene00044744	WBGene00021382	WBGene00013785	WBGene00001032	WBGene00000993	WBGene00001082	WBGene00007224	WBGene00004352	WBGene00001070	WBGene00000929	WBGene00002203	WBGene00021681	WBGene00006040	WBGene00000804	WBGene00000271	WBGene00010992	WBGene00009013
WBGene00000257	WBGene00000292	WBGene00000383	WBGene00015689	WBGene00021110	WBGene00009959	WBGene00010114	WBGene00001042	WBGene00001008	WBGene00001115	WBGene00007230	WBGene00004377	WBGene00001116	WBGene00000980	WBGene00002220	WBGene00016014	WBGene00008724	WBGene00000815	WBGene00000274	WBGene00017658	WBGene00012276
WBGene00000259	WBGene00000293	WBGene00000386	WBGene00010485	WBGene00009738	WBGene00007631	WBGene00021871	WBGene00001045	WBGene00001025	WBGene00001119	WBGene00007249	WBGene00004455	WBGene00001119	WBGene00000990	WBGene00002222	WBGene00012110	WBGene00017386	WBGene00000833	WBGene00000275	WBGene00007791	WBGene00006563
WBGene00000263	WBGene00000366	WBGene00000388	WBGene00018999	WBGene00016040	WBGene00015944	WBGene00044634	WBGene00001050	WBGene00001042	WBGene00001131	WBGene00007261	WBGene00004509	WBGene00001150	WBGene00000993	WBGene00002230	WBGene00013925	WBGene00022754	WBGene00000835	WBGene00000276	WBGene00019190	WBGene00011282
WBGene00000264	WBGene00000369	WBGene00000390	WBGene00018135	WBGene00001483	WBGene00003463	WBGene00012636	WBGene00001082	WBGene00001050	WBGene00001145	WBGene00007274	WBGene00004745	WBGene00001187	WBGene00000995	WBGene00002248	WBGene00007118	WBGene00011968	WBGene00000836	WBGene00000292	WBGene00008556	WBGene00000889
WBGene00000265	WBGene00000371	WBGene00000392	WBGene00015630	WBGene00000023	WBGene00009501	WBGene00021993	WBGene00001112	WBGene00001072	WBGene00001152	WBGene00007320	WBGene00004778	WBGene00001211	WBGene00001006	WBGene00002264	WBGene00020171	WBGene00009682	WBGene00000838	WBGene00000293	WBGene00016356	WBGene00010303
WBGene00000266	WBGene00000375	WBGene00000405	WBGene00017975	WBGene00020627	WBGene00009182	WBGene00018081	WBGene00001115	WBGene00001074	WBGene00001153	WBGene00007323	WBGene00004795	WBGene00001242	WBGene00001025	WBGene00002977	WBGene00002034	WBGene00010719	WBGene00000843	WBGene00000366	WBGene00006487	WBGene00007616
WBGene00000268	WBGene00000376	WBGene00000406	WBGene00006051	WBGene00235294	WBGene00013956	WBGene00012249	WBGene00001119	WBGene00001082	WBGene00001171	WBGene00007335	WBGene00004827	WBGene00001245	WBGene00001032	WBGene00002990	WBGene00021830	WBGene00011478	WBGene00000854	WBGene00000369	WBGene00016516	WBGene00000474
WBGene00000269	WBGene00000377	WBGene00000408	WBGene00010265	WBGene00009193	WBGene00022003	WBGene00013194	WBGene00001129	WBGene00001101	WBGene00001178	WBGene00007363	WBGene00004887	WBGene00001246	WBGene00001041	WBGene00003021	WBGene00009352	WBGene00016358	WBGene00000865	WBGene00000371	WBGene00016398	WBGene00000763
WBGene00000271	WBGene00000378	WBGene00000410	WBGene00018548	WBGene00015516	WBGene00008153	WBGene00010181	WBGene00001131	WBGene00001112	WBGene00001179	WBGene00007378	WBGene00004933	WBGene00001248	WBGene00001060	WBGene00003038	WBGene00004333	WBGene00006553	WBGene00000869	WBGene00000376	WBGene00013142	WBGene00000235
WBGene00000274	WBGene00000379	WBGene00000411	WBGene00008498	WBGene00008854	WBGene00003426	WBGene00013138	WBGene00001150	WBGene00001119	WBGene00001186	WBGene00007380	WBGene00005061	WBGene00001249	WBGene00001061	WBGene00003043	WBGene00022034	WBGene00003464	WBGene00000870	WBGene00000377	WBGene00002055	WBGene00002045
WBGene00000275	WBGene00000380	WBGene00000413	WBGene00008230	WBGene00013701	WBGene00017542	WBGene00011414	WBGene00001153	WBGene00001131	WBGene00001188	WBGene00007381	WBGene00005147	WBGene00001251	WBGene00001072	WBGene00003045	WBGene00003391	WBGene00022005	WBGene00000875	WBGene00000378	WBGene00013801	WBGene00003236
WBGene00000276	WBGene00000381	WBGene00000416	WBGene00021579	WBGene00015422	WBGene00003425	WBGene00008772	WBGene00001177	WBGene00001145	WBGene00001189	WBGene00007454	WBGene00005191	WBGene00001263	WBGene00001077	WBGene00003075	WBGene00014083	WBGene00014104	WBGene00000878	WBGene00000379	WBGene00010755	WBGene00020263
WBGene00000289	WBGene00000382	WBGene00000417	WBGene00009521	WBGene00014032	WBGene00000019	WBGene00003429	WBGene00001178	WBGene00001150	WBGene00001193	WBGene00007457	WBGene00006130	WBGene00001303	WBGene00001078	WBGene00003087	WBGene00004726	WBGene00022705	WBGene00000881	WBGene00000380	WBGene00008659	WBGene00044987
WBGene00000292	WBGene00000383	WBGene00000418	WBGene00008079	WBGene00013055	WBGene00013165	WBGene00021298	WBGene00001179	WBGene00001152	WBGene00001196	WBGene00007479	WBGene00006351	WBGene00001371	WBGene00001081	WBGene00003124	WBGene00003229	WBGene00011466	WBGene00000883	WBGene00000381	WBGene00020223	WBGene00020098
WBGene00000293	WBGene00000386	WBGene00000419	WBGene00022888	WBGene00015688	WBGene00015987	WBGene00016753	WBGene00001188	WBGene00001153	WBGene00001202	WBGene00007480	WBGene00006353	WBGene00001385	WBGene00001082	WBGene00003142	WBGene00009084	WBGene00017114	WBGene00000892	WBGene00000382	WBGene00021109	WBGene00021192
WBGene00000366	WBGene00000387	WBGene00000420	WBGene00022090	WBGene00020116	WBGene00012679	WBGene00012721	WBGene00001190	WBGene00001177	WBGene00001247	WBGene00007489	WBGene00006384	WBGene00001386	WBGene00001086	WBGene00003182	WBGene00007787	WBGene00018773	WBGene00000896	WBGene00000383	WBGene00044696	WBGene00012187
WBGene00000369	WBGene00000388	WBGene00000421	WBGene00022753	WBGene00009390	WBGene00050915	WBGene00022002	WBGene00001196	WBGene00001178	WBGene00001249	WBGene00007515	WBGene00006432	WBGene00001390	WBGene00001089	WBGene00003185	WBGene00018609	WBGene00014168	WBGene00000908	WBGene00000386	WBGene00010786	WBGene00001088
WBGene00000371	WBGene00000389	WBGene00000423	WBGene00020707	WBGene00010155	WBGene00018359	WBGene00022005	WBGene00001202	WBGene00001188	WBGene00001329	WBGene00007538	WBGene00006494	WBGene00001414	WBGene00001101	WBGene00003373	WBGene00018316	WBGene00016054	WBGene00000913	WBGene00000389	WBGene00015331	WBGene00022450
WBGene00000375	WBGene00000390	WBGene00000426	WBGene00009308	WBGene00007641	WBGene00002208	WBGene00015004	WBGene00001215	WBGene00001189	WBGene00001330	WBGene00007548	WBGene00006508	WBGene00001424	WBGene00001102	WBGene00003387	WBGene00004873	WBGene00007239	WBGene00000915	WBGene00000390	WBGene00018124	WBGene00022042
WBGene00000376	WBGene00000392	WBGene00000464	WBGene00007049	WBGene00022298	WBGene00021632	WBGene00016351	WBGene00001251	WBGene00001196	WBGene00001335	WBGene00007549	WBGene00006527	WBGene00001433	WBGene00001130	WBGene00003402	WBGene00003790	WBGene00006038	WBGene00000923	WBGene00000405	WBGene00008312	WBGene00021748
WBGene00000377	WBGene00000405	WBGene00000465	WBGene00012345	WBGene00009028	WBGene00020713	WBGene00020984	WBGene00001281	WBGene00001202	WBGene00001368	WBGene00007559	WBGene00006594	WBGene00001438	WBGene00001145	WBGene00003410	WBGene00010260	WBGene00043147	WBGene00000939	WBGene00000408	WBGene00009185	WBGene00021827
WBGene00000378	WBGene00000408	WBGene00000466	WBGene00011910	WBGene00008950	WBGene00044633	WBGene00020070	WBGene00001329	WBGene00001251	WBGene00001392	WBGene00007569	WBGene00006606	WBGene00001449	WBGene00001148	WBGene00003480	WBGene00003158	WBGene00020840	WBGene00000941	WBGene00000410	WBGene00012592	WBGene00002032
WBGene00000379	WBGene00000410	WBGene00000467	WBGene00020022	WBGene00013979	WBGene00020372	WBGene00016336	WBGene00001335	WBGene00001281	WBGene00001394	WBGene00007570	WBGene00006640	WBGene00001453	WBGene00001161	WBGene00003509	WBGene00014087	WBGene00010633	WBGene00000977	WBGene00000411	WBGene00007190	WBGene00007110
WBGene00000380	WBGene00000411	WBGene00000473	WBGene00005011	WBGene00016890	WBGene00003434	WBGene00021114	WBGene00001394	WBGene00001310	WBGene00001406	WBGene00007571	WBGene00006750	WBGene00001480	WBGene00001162	WBGene00003517	WBGene00000418	WBGene00022143	WBGene00000981	WBGene00000413	WBGene00014854	WBGene00022774
WBGene00000381	WBGene00000413	WBGene00000474	WBGene00015929	WBGene00012120	WBGene00044529	WBGene00006052	WBGene00001400	WBGene00001329	WBGene00001425	WBGene00007611	WBGene00006784	WBGene00001481	WBGene00001178	WBGene00003523	WBGene00017237	WBGene00009548	WBGene00000985	WBGene00000415	WBGene00001912	WBGene00007784
WBGene00000382	WBGene00000415	WBGene00000479	WBGene00019997	WBGene00022166	WBGene00020381	WBGene00235288	WBGene00001425	WBGene00001331	WBGene00001426	WBGene00007613	WBGene00006801	WBGene00001482	WBGene00001179	WBGene00003552	WBGene00009711	WBGene00007156	WBGene00000987	WBGene00000416	WBGene00044358	WBGene00020894
WBGene00000383	WBGene00000416	WBGene00000496	WBGene00001565	WBGene00018926	WBGene00022578	WBGene00014116	WBGene00001433	WBGene00001377	WBGene00001430	WBGene00007618	WBGene00006830	WBGene00001483	WBGene00001186	WBGene00003582	WBGene00008781	WBGene00013474	WBGene00000988	WBGene00000417	WBGene00008661	WBGene00021248
WBGene00000386	WBGene00000417	WBGene00000498	WBGene00000771	WBGene00016058	WBGene00016429	WBGene00008650	WBGene00001439	WBGene00001392	WBGene00001478	WBGene00007641	WBGene00006902	WBGene00001487	WBGene00001193	WBGene00003585	WBGene00012887	WBGene00018121	WBGene00000991	WBGene00000418	WBGene00008565	WBGene00012739
WBGene00000389	WBGene00000418	WBGene00000499	WBGene00006518	WBGene00022596	WBGene00007512	WBGene00018235	WBGene00001457	WBGene00001424	WBGene00001480	WBGene00007688	WBGene00006962	WBGene00001501	WBGene00001224	WBGene00003593	WBGene00003804	WBGene00015689	WBGene00001006	WBGene00000419	WBGene00001892	WBGene00077526
WBGene00000390	WBGene00000419	WBGene00000502	WBGene00007987	WBGene00018580	WBGene00044448	WBGene00014240	WBGene00001459	WBGene00001425	WBGene00001494	WBGene00007699	WBGene00006975	WBGene00001505	WBGene00001235	WBGene00003600	WBGene00011912	WBGene00003469	WBGene00001007	WBGene00000420	WBGene00195186	WBGene00012715
WBGene00000392	WBGene00000420	WBGene00000506	WBGene00020003	WBGene00019769	WBGene00019642	WBGene00013049	WBGene00001468	WBGene00001430	WBGene00001502	WBGene00007734	WBGene00007015	WBGene00001508	WBGene00001253	WBGene00003602	WBGene00015809	WBGene00007448	WBGene00001017	WBGene00000421	WBGene00018125	WBGene00021826
WBGene00000396	WBGene00000421	WBGene00000507	WBGene00021471	WBGene00019190	WBGene00011669	WBGene00043743	WBGene00001470	WBGene00001439	WBGene00001516	WBGene00007735	WBGene00007047	WBGene00001515	WBGene00001324	WBGene00003637	WBGene00012715	WBGene00012809	WBGene00001019	WBGene00000424	WBGene00012660	WBGene00003218
WBGene00000405	WBGene00000423	WBGene00000508	WBGene00019773	WBGene00011438	WBGene00003449	WBGene00011793	WBGene00001478	WBGene00001461	WBGene00001520	WBGene00007799	WBGene00007079	WBGene00001526	WBGene00001325	WBGene00003638	WBGene00006739	WBGene00010486	WBGene00001023	WBGene00000426	WBGene00008192	WBGene00009444
WBGene00000408	WBGene00000426	WBGene00000509	WBGene00017672	WBGene00004497	WBGene00019015	WBGene00001501	WBGene00001480	WBGene00001478	WBGene00001522	WBGene00007856	WBGene00007099	WBGene00001529	WBGene00001329	WBGene00003648	WBGene00001599	WBGene00012357	WBGene00001026	WBGene00000459	WBGene00010900	WBGene00022099
WBGene00000410	WBGene00000459	WBGene00000517	WBGene00011951	WBGene00004969	WBGene00013053	WBGene00007159	WBGene00001481	WBGene00001480	WBGene00001523	WBGene00007888	WBGene00007124	WBGene00001536	WBGene00001340	WBGene00003674	WBGene00013766	WBGene00044205	WBGene00001030	WBGene00000464	WBGene00018529	WBGene00007195
WBGene00000411	WBGene00000464	WBGene00000519	WBGene00010040	WBGene00015558	WBGene00007549	WBGene00013299	WBGene00001485	WBGene00001487	WBGene00001555	WBGene00007926	WBGene00007129	WBGene00001538	WBGene00001368	WBGene00003848	WBGene00004239	WBGene00007791	WBGene00001034	WBGene00000465	WBGene00001538	WBGene00022599
WBGene00000413	WBGene00000465	WBGene00000520	WBGene00007610	WBGene00009416	WBGene00010366	WBGene00010460	WBGene00001494	WBGene00001495	WBGene00001556	WBGene00007948	WBGene00007136	WBGene00001565	WBGene00001404	WBGene00003903	WBGene00016653	WBGene00013657	WBGene00001038	WBGene00000466	WBGene00009259	WBGene00022399
WBGene00000415	WBGene00000466	WBGene00000530	WBGene00022705	WBGene00013304	WBGene00012173	WBGene00020940	WBGene00001505	WBGene00001502	WBGene00001562	WBGene00007951	WBGene00007176	WBGene00001603	WBGene00001412	WBGene00003915	WBGene00019510	WBGene00014247	WBGene00001043	WBGene00000467	WBGene00020117	WBGene00019631
WBGene00000416	WBGene00000467	WBGene00000532	WBGene00021754	WBGene00009412	WBGene00006553	WBGene00007274	WBGene00001517	WBGene00001505	WBGene00001569	WBGene00007977	WBGene00007179	WBGene00001604	WBGene00001425	WBGene00003970	WBGene00020894	WBGene00020071	WBGene00001046	WBGene00000472	WBGene00012615	WBGene00015538
WBGene00000417	WBGene00000472	WBGene00000537	WBGene00011777	WBGene00006509	WBGene00013052	WBGene00009218	WBGene00001518	WBGene00001516	WBGene00001583	WBGene00007986	WBGene00007218	WBGene00001620	WBGene00001435	WBGene00003976	WBGene00015817	WBGene00007274	WBGene00001047	WBGene00000473	WBGene00015026	WBGene00012472
WBGene00000418	WBGene00000473	WBGene00000542	WBGene00044063	WBGene00015814	WBGene00016963	WBGene00007888	WBGene00001519	WBGene00001517	WBGene00001602	WBGene00007998	WBGene00007405	WBGene00001621	WBGene00001436	WBGene00004045	WBGene00020915	WBGene00014169	WBGene00001056	WBGene00000474	WBGene00020377	WBGene00017088
WBGene00000419	WBGene00000474	WBGene00000548	WBGene00008019	WBGene00022530	WBGene00009039	WBGene00219326	WBGene00001520	WBGene00001518	WBGene00001617	WBGene00008018	WBGene00007454	WBGene00001622	WBGene00001470	WBGene00004056	WBGene00007168	WBGene00018528	WBGene00001080	WBGene00000475	WBGene00014100	WBGene00009966
WBGene00000420	WBGene00000479	WBGene00000549	WBGene00021288	WBGene00044434	WBGene00016902	WBGene00013296	WBGene00001523	WBGene00001520	WBGene00001627	WBGene00008051	WBGene00007485	WBGene00001627	WBGene00001484	WBGene00004057	WBGene00016140	WBGene00009680	WBGene00001081	WBGene00000479	WBGene00001603	WBGene00021347
WBGene00000421	WBGene00000480	WBGene00000550	WBGene00004960	WBGene00022102	WBGene00010883	WBGene00018994	WBGene00001528	WBGene00001522	WBGene00001636	WBGene00008063	WBGene00007667	WBGene00001639	WBGene00001490	WBGene00004120	WBGene00020389	WBGene00009031	WBGene00001085	WBGene00000480	WBGene00012754	WBGene00018891
WBGene00000423	WBGene00000496	WBGene00000552	WBGene00021639	WBGene00009459	WBGene00010072	WBGene00014244	WBGene00001529	WBGene00001523	WBGene00001637	WBGene00008074	WBGene00007750	WBGene00001650	WBGene00001492	WBGene00004140	WBGene00077526	WBGene00019165	WBGene00001089	WBGene00000498	WBGene00008019	WBGene00004918
WBGene00000426	WBGene00000498	WBGene00000564	WBGene00020353	WBGene00008272	WBGene00044392	WBGene00020066	WBGene00001569	WBGene00001528	WBGene00001638	WBGene00008101	WBGene00007771	WBGene00001669	WBGene00001494	WBGene00004148	WBGene00000550	WBGene00016083	WBGene00001094	WBGene00000499	WBGene00013476	WBGene00000499
WBGene00000459	WBGene00000499	WBGene00000565	WBGene00021007	WBGene00020802	WBGene00016956	WBGene00009938	WBGene00001572	WBGene00001529	WBGene00001639	WBGene00008127	WBGene00007920	WBGene00001677	WBGene00001496	WBGene00004196	WBGene00010609	WBGene00016416	WBGene00001099	WBGene00000500	WBGene00016507	WBGene00007223
WBGene00000464	WBGene00000502	WBGene00000567	WBGene00011203	WBGene00015627	WBGene00018839	WBGene00017553	WBGene00001583	WBGene00001530	WBGene00001650	WBGene00008153	WBGene00007924	WBGene00001689	WBGene00001516	WBGene00004198	WBGene00018967	WBGene00010466	WBGene00001137	WBGene00000502	WBGene00000007	WBGene00007355
WBGene00000465	WBGene00000506	WBGene00000592	WBGene00014201	WBGene00019229	WBGene00012609	WBGene00019410	WBGene00001598	WBGene00001569	WBGene00001666	WBGene00008154	WBGene00007926	WBGene00001692	WBGene00001544	WBGene00004199	WBGene00010627	WBGene00015931	WBGene00001149	WBGene00000506	WBGene00007601	WBGene00000479
WBGene00000466	WBGene00000507	WBGene00000761	WBGene00001482	WBGene00008141	WBGene00003458	WBGene00012873	WBGene00001602	WBGene00001583	WBGene00001678	WBGene00008155	WBGene00007928	WBGene00001745	WBGene00001561	WBGene00004202	WBGene00021899	WBGene00008382	WBGene00001152	WBGene00000507	WBGene00022709	WBGene00006595
WBGene00000467	WBGene00000508	WBGene00000763	WBGene00001487	WBGene00018471	WBGene00018004	WBGene00015032	WBGene00001613	WBGene00001598	WBGene00001680	WBGene00008185	WBGene00007941	WBGene00001746	WBGene00001569	WBGene00004227	WBGene00020068	WBGene00012177	WBGene00001153	WBGene00000508	WBGene00016644	WBGene00022244
WBGene00000472	WBGene00000517	WBGene00000764	WBGene00021924	WBGene00018745	WBGene00015246	WBGene00020653	WBGene00001617	WBGene00001617	WBGene00001707	WBGene00008214	WBGene00007976	WBGene00001753	WBGene00001577	WBGene00004245	WBGene00021088	WBGene00008063	WBGene00001155	WBGene00000509	WBGene00008137	WBGene00017889
WBGene00000473	WBGene00000519	WBGene00000765	WBGene00010712	WBGene00004901	WBGene00020686	WBGene00194788	WBGene00001627	WBGene00001627	WBGene00001745	WBGene00008230	WBGene00007985	WBGene00001758	WBGene00001582	WBGene00004256	WBGene00001423	WBGene00044633	WBGene00001167	WBGene00000517	WBGene00012087	WBGene00010583
WBGene00000474	WBGene00000520	WBGene00000766	WBGene00010682	WBGene00017393	WBGene00009321	WBGene00021787	WBGene00001628	WBGene00001628	WBGene00001753	WBGene00008235	WBGene00008086	WBGene00001763	WBGene00001583	WBGene00004305	WBGene00000931	WBGene00012937	WBGene00001169	WBGene00000519	WBGene00022753	WBGene00003951
WBGene00000475	WBGene00000530	WBGene00000767	WBGene00007732	WBGene00015305	WBGene00019431	WBGene00008433	WBGene00001636	WBGene00001636	WBGene00001760	WBGene00008243	WBGene00008196	WBGene00001774	WBGene00001585	WBGene00004306	WBGene00011538	WBGene00003443	WBGene00001173	WBGene00000520	WBGene00013811	WBGene00012643
WBGene00000479	WBGene00000532	WBGene00000771	WBGene00016382	WBGene00012684	WBGene00014997	WBGene00017922	WBGene00001638	WBGene00001637	WBGene00001763	WBGene00008252	WBGene00008226	WBGene00001775	WBGene00001595	WBGene00004352	WBGene00022046	WBGene00012296	WBGene00001182	WBGene00000530	WBGene00006438	WBGene00000405
WBGene00000480	WBGene00000533	WBGene00000772	WBGene00019096	WBGene00000878	WBGene00045355	WBGene00020007	WBGene00001639	WBGene00001638	WBGene00001764	WBGene00008255	WBGene00008243	WBGene00001795	WBGene00001599	WBGene00004361	WBGene00001977	WBGene00017384	WBGene00001194	WBGene00000532	WBGene00017195	WBGene00044431
WBGene00000496	WBGene00000537	WBGene00000774	WBGene00008811	WBGene00010574	WBGene00013085	WBGene00017829	WBGene00001650	WBGene00001650	WBGene00001778	WBGene00008272	WBGene00008317	WBGene00001830	WBGene00001602	WBGene00004377	WBGene00021560	WBGene00016161	WBGene00001224	WBGene00000533	WBGene00004084	WBGene00001234
WBGene00000498	WBGene00000542	WBGene00000777	WBGene00019081	WBGene00016161	WBGene00004965	WBGene00009165	WBGene00001663	WBGene00001666	WBGene00001786	WBGene00008312	WBGene00008353	WBGene00001839	WBGene00001606	WBGene00004382	WBGene00000866	WBGene00013684	WBGene00001227	WBGene00000534	WBGene00007301	WBGene00017776
WBGene00000499	WBGene00000548	WBGene00000794	WBGene00007917	WBGene00045484	WBGene00194816	WBGene00017035	WBGene00001666	WBGene00001677	WBGene00001811	WBGene00008313	WBGene00008398	WBGene00001922	WBGene00001607	WBGene00004423	WBGene00006497	WBGene00021633	WBGene00001230	WBGene00000536	WBGene00018488	WBGene00008569
WBGene00000500	WBGene00000549	WBGene00000796	WBGene00016212	WBGene00022710	WBGene00019972	WBGene00235254	WBGene00001677	WBGene00001678	WBGene00001823	WBGene00008332	WBGene00008527	WBGene00001932	WBGene00001609	WBGene00004455	WBGene00012964	WBGene00007248	WBGene00001239	WBGene00000537	WBGene00008092	WBGene00004388
WBGene00000502	WBGene00000550	WBGene00000797	WBGene00007791	WBGene00009031	WBGene00003019	WBGene00011533	WBGene00001678	WBGene00001680	WBGene00001836	WBGene00008340	WBGene00008582	WBGene00001936	WBGene00001637	WBGene00004509	WBGene00010840	WBGene00015244	WBGene00001241	WBGene00000540	WBGene00004959	WBGene00019712
WBGene00000506	WBGene00000552	WBGene00000802	WBGene00019912	WBGene00011493	WBGene00019626	WBGene00009377	WBGene00001698	WBGene00001698	WBGene00001837	WBGene00008347	WBGene00008620	WBGene00001940	WBGene00001647	WBGene00004745	WBGene00015811	WBGene00009344	WBGene00001243	WBGene00000542	WBGene00044474	WBGene00021648
WBGene00000507	WBGene00000564	WBGene00000804	WBGene00017736	WBGene00002193	WBGene00012926	WBGene00045508	WBGene00001712	WBGene00001709	WBGene00001843	WBGene00008348	WBGene00008622	WBGene00001944	WBGene00001648	WBGene00004778	WBGene00010478	WBGene00018548	WBGene00001244	WBGene00000547	WBGene00011668	WBGene00044483
WBGene00000508	WBGene00000565	WBGene00000813	WBGene00010510	WBGene00015026	WBGene00018158	WBGene00015937	WBGene00001713	WBGene00001712	WBGene00001844	WBGene00008424	WBGene00008665	WBGene00001947	WBGene00001653	WBGene00004795	WBGene00011319	WBGene00018001	WBGene00001245	WBGene00000548	WBGene00020966	WBGene00001808
WBGene00000509	WBGene00000567	WBGene00000814	WBGene00007688	WBGene00019561	WBGene00011466	WBGene00008258	WBGene00001723	WBGene00001745	WBGene00001875	WBGene00008497	WBGene00008681	WBGene00002008	WBGene00001666	WBGene00004827	WBGene00012342	WBGene00007307	WBGene00001246	WBGene00000549	WBGene00019229	WBGene00004984
WBGene00000517	WBGene00000585	WBGene00000815	WBGene00023490	WBGene00015192	WBGene00015752	WBGene00020895	WBGene00001791	WBGene00001760	WBGene00001877	WBGene00008508	WBGene00008690	WBGene00002011	WBGene00001679	WBGene00004887	WBGene00012059	WBGene00015516	WBGene00001249	WBGene00000550	WBGene00022819	WBGene00001233
WBGene00000519	WBGene00000592	WBGene00000816	WBGene00011975	WBGene00022876	WBGene00021880	WBGene00022889	WBGene00001795	WBGene00001764	WBGene00001878	WBGene00008521	WBGene00008695	WBGene00002039	WBGene00001683	WBGene00004889	WBGene00019792	WBGene00019531	WBGene00001303	WBGene00000552	WBGene00019747	WBGene00010627
WBGene00000520	WBGene00000761	WBGene00000817	WBGene00006409	WBGene00022761	WBGene00021370	WBGene00016780	WBGene00001836	WBGene00001778	WBGene00001879	WBGene00008548	WBGene00008776	WBGene00002059	WBGene00001708	WBGene00004905	WBGene00007628	WBGene00008660	WBGene00001333	WBGene00000562	WBGene00018143	WBGene00004888
WBGene00000530	WBGene00000763	WBGene00000818	WBGene00016462	WBGene00003589	WBGene00020028	WBGene00019556	WBGene00001843	WBGene00001791	WBGene00001882	WBGene00008570	WBGene00008782	WBGene00002063	WBGene00001709	WBGene00004933	WBGene00017132	WBGene00007300	WBGene00001334	WBGene00000564	WBGene00006449	WBGene00001840
WBGene00000532	WBGene00000764	WBGene00000830	WBGene00022754	WBGene00044447	WBGene00018122	WBGene00015934	WBGene00001844	WBGene00001792	WBGene00001884	WBGene00008590	WBGene00008802	WBGene00002069	WBGene00001755	WBGene00005061	WBGene00012551	WBGene00021968	WBGene00001336	WBGene00000565	WBGene00020353	WBGene00012964
WBGene00000533	WBGene00000765	WBGene00000833	WBGene00004959	WBGene00044243	WBGene00019810	WBGene00011789	WBGene00001851	WBGene00001795	WBGene00001885	WBGene00008623	WBGene00008819	WBGene00002090	WBGene00001764	WBGene00005147	WBGene00001402	WBGene00011919	WBGene00001371	WBGene00000566	WBGene00004962	WBGene00013674
WBGene00000536	WBGene00000766	WBGene00000834	WBGene00001303	WBGene00004971	WBGene00019255	WBGene00050956	WBGene00001853	WBGene00001811	WBGene00001888	WBGene00008681	WBGene00008821	WBGene00002120	WBGene00001793	WBGene00005191	WBGene00010621	WBGene00016675	WBGene00001393	WBGene00000567	WBGene00003962	WBGene00011743
WBGene00000537	WBGene00000767	WBGene00000835	WBGene00008661	WBGene00000389	WBGene00010147	WBGene00003457	WBGene00001859	WBGene00001836	WBGene00001889	WBGene00008725	WBGene00008823	WBGene00002123	WBGene00001811	WBGene00006130	WBGene00002368	WBGene00016414	WBGene00001395	WBGene00000592	WBGene00014223	WBGene00045434
WBGene00000542	WBGene00000771	WBGene00000836	WBGene00014062	WBGene00021878	WBGene00014197	WBGene00019531	WBGene00001867	WBGene00001837	WBGene00001892	WBGene00008734	WBGene00008913	WBGene00002127	WBGene00001815	WBGene00006351	WBGene00004015	WBGene00009759	WBGene00001396	WBGene00000761	WBGene00014085	WBGene00003415
WBGene00000548	WBGene00000772	WBGene00000837	WBGene00012337	WBGene00010991	WBGene00021006	WBGene00021154	WBGene00001884	WBGene00001843	WBGene00001894	WBGene00008772	WBGene00008932	WBGene00002130	WBGene00001817	WBGene00006353	WBGene00004242	WBGene00003467	WBGene00001414	WBGene00000763	WBGene00018123	WBGene00016653
WBGene00000549	WBGene00000773	WBGene00000838	WBGene00015931	WBGene00009054	WBGene00017636	WBGene00009473	WBGene00001888	WBGene00001844	WBGene00001898	WBGene00008782	WBGene00008937	WBGene00002132	WBGene00001824	WBGene00006384	WBGene00018934	WBGene00012761	WBGene00001426	WBGene00000764	WBGene00008229	WBGene00020286
WBGene00000550	WBGene00000774	WBGene00000839	WBGene00004084	WBGene00014048	WBGene00019191	WBGene00016081	WBGene00001900	WBGene00001859	WBGene00001900	WBGene00008801	WBGene00008945	WBGene00002146	WBGene00001834	WBGene00006394	WBGene00002850	WBGene00012223	WBGene00001431	WBGene00000765	WBGene00007117	WBGene00013141
WBGene00000552	WBGene00000777	WBGene00000840	WBGene00019086	WBGene00020289	WBGene00012741	WBGene00018253	WBGene00001905	WBGene00001884	WBGene00001902	WBGene00008802	WBGene00008949	WBGene00002173	WBGene00001837	WBGene00006415	WBGene00020684	WBGene00013956	WBGene00001441	WBGene00000766	WBGene00008657	WBGene00021191
WBGene00000564	WBGene00000794	WBGene00000843	WBGene00020349	WBGene00002130	WBGene00020377	WBGene00007700	WBGene00001909	WBGene00001905	WBGene00001903	WBGene00008804	WBGene00008973	WBGene00002179	WBGene00001844	WBGene00006432	WBGene00022149	WBGene00013854	WBGene00001443	WBGene00000767	WBGene00021908	WBGene00021785
WBGene00000565	WBGene00000796	WBGene00000846	WBGene00011191	WBGene00011290	WBGene00019095	WBGene00220259	WBGene00001910	WBGene00001911	WBGene00001905	WBGene00008821	WBGene00008975	WBGene00002186	WBGene00001851	WBGene00006494	WBGene00017620	WBGene00007987	WBGene00001483	WBGene00000770	WBGene00022705	WBGene00008688
WBGene00000566	WBGene00000797	WBGene00000854	WBGene00001046	WBGene00007224	WBGene00017589	WBGene00001242	WBGene00001911	WBGene00001941	WBGene00001909	WBGene00008832	WBGene00008986	WBGene00002189	WBGene00001906	WBGene00006508	WBGene00019598	WBGene00015629	WBGene00001487	WBGene00000771	WBGene00011214	WBGene00011142
WBGene00000567	WBGene00000798	WBGene00000863	WBGene00009925	WBGene00012766	WBGene00008299	WBGene00019248	WBGene00001915	WBGene00001944	WBGene00001910	WBGene00008870	WBGene00009009	WBGene00002193	WBGene00001941	WBGene00006513	WBGene00002032	WBGene00017559	WBGene00001489	WBGene00000772	WBGene00015765	WBGene00270322
WBGene00000585	WBGene00000802	WBGene00000865	WBGene00008659	WBGene00195178	WBGene00017271	WBGene00017551	WBGene00001934	WBGene00001947	WBGene00001911	WBGene00008949	WBGene00009148	WBGene00002198	WBGene00001949	WBGene00006527	WBGene00012474	WBGene00016420	WBGene00001491	WBGene00000773	WBGene00004903	WBGene00044789
WBGene00000592	WBGene00000804	WBGene00000866	WBGene00013279	WBGene00016507	WBGene00008832	WBGene00013710	WBGene00001941	WBGene00001955	WBGene00001912	WBGene00008955	WBGene00009161	WBGene00002204	WBGene00001950	WBGene00006570	WBGene00006740	WBGene00011491	WBGene00001492	WBGene00000774	WBGene00016239	WBGene00006381
WBGene00000761	WBGene00000813	WBGene00000867	WBGene00012979	WBGene00010786	WBGene00008332	WBGene00001424	WBGene00001944	WBGene00001961	WBGene00001913	WBGene00009005	WBGene00009224	WBGene00002206	WBGene00001974	WBGene00006592	WBGene00007355	WBGene00012638	WBGene00001496	WBGene00000777	WBGene00012647	WBGene00002226
WBGene00000762	WBGene00000814	WBGene00000868	WBGene00002186	WBGene00018563	WBGene00010829	WBGene00016807	WBGene00001952	WBGene00001981	WBGene00001915	WBGene00009016	WBGene00009280	WBGene00002208	WBGene00001978	WBGene00006594	WBGene00011334	WBGene00006044	WBGene00001497	WBGene00000794	WBGene00044229	WBGene00006737
WBGene00000763	WBGene00000815	WBGene00000869	WBGene00006040	WBGene00022155	WBGene00022143	WBGene00021537	WBGene00001963	WBGene00001995	WBGene00001918	WBGene00009028	WBGene00009323	WBGene00002212	WBGene00001979	WBGene00006606	WBGene00004304	WBGene00022709	WBGene00001501	WBGene00000796	WBGene00004855	WBGene00013019
WBGene00000764	WBGene00000816	WBGene00000870	WBGene00016752	WBGene00001932	WBGene00015820	WBGene00018068	WBGene00001980	WBGene00002007	WBGene00001924	WBGene00009039	WBGene00009361	WBGene00002217	WBGene00001980	WBGene00006640	WBGene00021276	WBGene00018122	WBGene00001503	WBGene00000798	WBGene00018235	WBGene00004952
WBGene00000765	WBGene00000817	WBGene00000872	WBGene00012169	WBGene00017550	WBGene00022780	WBGene00012787	WBGene00001996	WBGene00002015	WBGene00001926	WBGene00009049	WBGene00009380	WBGene00002227	WBGene00001995	WBGene00006750	WBGene00010616	WBGene00009959	WBGene00001505	WBGene00000800	WBGene00022108	WBGene00006706
WBGene00000766	WBGene00000818	WBGene00000874	WBGene00011133	WBGene00007714	WBGene00044358	WBGene00015696	WBGene00002007	WBGene00002017	WBGene00001928	WBGene00009075	WBGene00009468	WBGene00002255	WBGene00002003	WBGene00006771	WBGene00017708	WBGene00003442	WBGene00001511	WBGene00000802	WBGene00016081	WBGene00004179
WBGene00000767	WBGene00000833	WBGene00000875	WBGene00014085	WBGene00012720	WBGene00013473	WBGene00050881	WBGene00002015	WBGene00002019	WBGene00001934	WBGene00009106	WBGene00009552	WBGene00002265	WBGene00002004	WBGene00006784	WBGene00001606	WBGene00000546	WBGene00001526	WBGene00000804	WBGene00001902	WBGene00016947
WBGene00000770	WBGene00000834	WBGene00000876	WBGene00020990	WBGene00018001	WBGene00000117	WBGene00044127	WBGene00002017	WBGene00002020	WBGene00001941	WBGene00009115	WBGene00009558	WBGene00002266	WBGene00002013	WBGene00006801	WBGene00011804	WBGene00045355	WBGene00001538	WBGene00000812	WBGene00017550	WBGene00021366
WBGene00000771	WBGene00000836	WBGene00000880	WBGene00011120	WBGene00010633	WBGene00020265	WBGene00017910	WBGene00002029	WBGene00002023	WBGene00001942	WBGene00009129	WBGene00009576	WBGene00002268	WBGene00002028	WBGene00006830	WBGene00009993	WBGene00020713	WBGene00001563	WBGene00000813	WBGene00001879	WBGene00004386
WBGene00000772	WBGene00000837	WBGene00000881	WBGene00012379	WBGene00019783	WBGene00045306	WBGene00018502	WBGene00002041	WBGene00002029	WBGene00001949	WBGene00009143	WBGene00009602	WBGene00002280	WBGene00002029	WBGene00006902	WBGene00003795	WBGene00012781	WBGene00001564	WBGene00000814	WBGene00020072	WBGene00012484
WBGene00000773	WBGene00000838	WBGene00000883	WBGene00020715	WBGene00017026	WBGene00015511	WBGene00007363	WBGene00002042	WBGene00002030	WBGene00001955	WBGene00009149	WBGene00009630	WBGene00002497	WBGene00002031	WBGene00006922	WBGene00021026	WBGene00016605	WBGene00001565	WBGene00000815	WBGene00007448	WBGene00184990
WBGene00000774	WBGene00000839	WBGene00000884	WBGene00008312	WBGene00007308	WBGene00017833	WBGene00016491	WBGene00002044	WBGene00002041	WBGene00001961	WBGene00009165	WBGene00009696	WBGene00002879	WBGene00002035	WBGene00006945	WBGene00010896	WBGene00013523	WBGene00001571	WBGene00000816	WBGene00009039	WBGene00008173
WBGene00000777	WBGene00000840	WBGene00000885	WBGene00001538	WBGene00012401	WBGene00016410	WBGene00010300	WBGene00002048	WBGene00002044	WBGene00001963	WBGene00009190	WBGene00009713	WBGene00002915	WBGene00002037	WBGene00006962	WBGene00015238	WBGene00011297	WBGene00001574	WBGene00000817	WBGene00194794	WBGene00015296
WBGene00000781	WBGene00000843	WBGene00000886	WBGene00019664	WBGene00008556	WBGene00012809	WBGene00013879	WBGene00002063	WBGene00002058	WBGene00001976	WBGene00009313	WBGene00009788	WBGene00003000	WBGene00002047	WBGene00006975	WBGene00018950	WBGene00015236	WBGene00001579	WBGene00000818	WBGene00022589	WBGene00003161
WBGene00000794	WBGene00000846	WBGene00000887	WBGene00017387	WBGene00022707	WBGene00022507	WBGene00020105	WBGene00002071	WBGene00002063	WBGene00001980	WBGene00009401	WBGene00009812	WBGene00003019	WBGene00002060	WBGene00006985	WBGene00020499	WBGene00014240	WBGene00001581	WBGene00000833	WBGene00001933	WBGene00010476
WBGene00000796	WBGene00000854	WBGene00000888	WBGene00020053	WBGene00009402	WBGene00020356	WBGene00023424	WBGene00002130	WBGene00002071	WBGene00001995	WBGene00009402	WBGene00009917	WBGene00003029	WBGene00002062	WBGene00007015	WBGene00011636	WBGene00009962	WBGene00001582	WBGene00000834	WBGene00020003	WBGene00005324
WBGene00000798	WBGene00000863	WBGene00000889	WBGene00007503	WBGene00007239	WBGene00021556	WBGene00007699	WBGene00002134	WBGene00002088	WBGene00002004	WBGene00009403	WBGene00010011	WBGene00003055	WBGene00002073	WBGene00007025	WBGene00016607	WBGene00008649	WBGene00001596	WBGene00000835	WBGene00012315	WBGene00009507
WBGene00000802	WBGene00000865	WBGene00000891	WBGene00015917	WBGene00021691	WBGene00021998	WBGene00003442	WBGene00002147	WBGene00002090	WBGene00002007	WBGene00009408	WBGene00010051	WBGene00003072	WBGene00002076	WBGene00007047	WBGene00007109	WBGene00044177	WBGene00001603	WBGene00000836	WBGene00007631	WBGene00196376
WBGene00000804	WBGene00000866	WBGene00000892	WBGene00016839	WBGene00012008	WBGene00008660	WBGene00015908	WBGene00002151	WBGene00002117	WBGene00002015	WBGene00009413	WBGene00010066	WBGene00003100	WBGene00002079	WBGene00007075	WBGene00011408	WBGene00009377	WBGene00001604	WBGene00000837	WBGene00018158	WBGene00015095
WBGene00000812	WBGene00000867	WBGene00000894	WBGene00012207	WBGene00013978	WBGene00018528	WBGene00012642	WBGene00002175	WBGene00002124	WBGene00002017	WBGene00009416	WBGene00010071	WBGene00003245	WBGene00002124	WBGene00007076	WBGene00017075	WBGene00013858	WBGene00001632	WBGene00000838	WBGene00011478	WBGene00004920
WBGene00000813	WBGene00000868	WBGene00000896	WBGene00015634	WBGene00020985	WBGene00006644	WBGene00007080	WBGene00002179	WBGene00002130	WBGene00002029	WBGene00009465	WBGene00010212	WBGene00003252	WBGene00002125	WBGene00007079	WBGene00020320	WBGene00014029	WBGene00001645	WBGene00000839	WBGene00015467	WBGene00012481
WBGene00000814	WBGene00000869	WBGene00000915	WBGene00020531	WBGene00009442	WBGene00000248	WBGene00019026	WBGene00002183	WBGene00002134	WBGene00002037	WBGene00009470	WBGene00010262	WBGene00003402	WBGene00002129	WBGene00007099	WBGene00011318	WBGene00044261	WBGene00001648	WBGene00000840	WBGene00007300	WBGene00000201
WBGene00000815	WBGene00000871	WBGene00000931	WBGene00007244	WBGene00012296	WBGene00006057	WBGene00009457	WBGene00002203	WBGene00002142	WBGene00002040	WBGene00009471	WBGene00010364	WBGene00003407	WBGene00002133	WBGene00007114	WBGene00020463	WBGene00006039	WBGene00001650	WBGene00000843	WBGene00018548	WBGene00015007
WBGene00000816	WBGene00000872	WBGene00000933	WBGene00004958	WBGene00010906	WBGene00010980	WBGene00009250	WBGene00002206	WBGene00002151	WBGene00002048	WBGene00009489	WBGene00010433	WBGene00003412	WBGene00002144	WBGene00007119	WBGene00020296	WBGene00007080	WBGene00001651	WBGene00000846	WBGene00007574	WBGene00022386
WBGene00000817	WBGene00000874	WBGene00000935	WBGene00021650	WBGene00014154	WBGene00010915	WBGene00022006	WBGene00002216	WBGene00002163	WBGene00002058	WBGene00009492	WBGene00010483	WBGene00003424	WBGene00002148	WBGene00007124	WBGene00001166	WBGene00010035	WBGene00001660	WBGene00000854	WBGene00011039	WBGene00018950
WBGene00000818	WBGene00000875	WBGene00000939	WBGene00011808	WBGene00008137	WBGene00020293	WBGene00206372	WBGene00002220	WBGene00002179	WBGene00002063	WBGene00009502	WBGene00010491	WBGene00003425	WBGene00002181	WBGene00007125	WBGene00022851	WBGene00015094	WBGene00001683	WBGene00000863	WBGene00010634	WBGene00008533
WBGene00000830	WBGene00000876	WBGene00000941	WBGene00018232	WBGene00014103	WBGene00011467	WBGene00012402	WBGene00002222	WBGene00002182	WBGene00002065	WBGene00009605	WBGene00010550	WBGene00003426	WBGene00002192	WBGene00007129	WBGene00012481	WBGene00016461	WBGene00001689	WBGene00000865	WBGene00015970	WBGene00021443
WBGene00000833	WBGene00000877	WBGene00000962	WBGene00011114	WBGene00009129	WBGene00008423	WBGene00003470	WBGene00002230	WBGene00002183	WBGene00002071	WBGene00009609	WBGene00010585	WBGene00003429	WBGene00002207	WBGene00007133	WBGene00011580	WBGene00020116	WBGene00001746	WBGene00000866	WBGene00016753	WBGene00012293
WBGene00000834	WBGene00000878	WBGene00000970	WBGene00021870	WBGene00022856	WBGene00008541	WBGene00013809	WBGene00002243	WBGene00002189	WBGene00002081	WBGene00009611	WBGene00010610	WBGene00003431	WBGene00002213	WBGene00007136	WBGene00000935	WBGene00018301	WBGene00001761	WBGene00000867	WBGene00018580	WBGene00019162
WBGene00000835	WBGene00000879	WBGene00000975	WBGene00011030	WBGene00009884	WBGene00003424	WBGene00219286	WBGene00002248	WBGene00002203	WBGene00002088	WBGene00009630	WBGene00010690	WBGene00003432	WBGene00002220	WBGene00007139	WBGene00003415	WBGene00016512	WBGene00001774	WBGene00000868	WBGene00016274	WBGene00022775
WBGene00000836	WBGene00000880	WBGene00000976	WBGene00007446	WBGene00007335	WBGene00014157	WBGene00017481	WBGene00002264	WBGene00002206	WBGene00002100	WBGene00009641	WBGene00010692	WBGene00003434	WBGene00002221	WBGene00007176	WBGene00002047	WBGene00019135	WBGene00001775	WBGene00000869	WBGene00012115	WBGene00011944
WBGene00000837	WBGene00000881	WBGene00000985	WBGene00011039	WBGene00010324	WBGene00009749	WBGene00018168	WBGene00002497	WBGene00002212	WBGene00002117	WBGene00009643	WBGene00010699	WBGene00003435	WBGene00002225	WBGene00007179	WBGene00009246	WBGene00044312	WBGene00001795	WBGene00000871	WBGene00000530	WBGene00009937
WBGene00000838	WBGene00000883	WBGene00000994	WBGene00019216	WBGene00003446	WBGene00013192	WBGene00007381	WBGene00002881	WBGene00002216	WBGene00002134	WBGene00009644	WBGene00010704	WBGene00003438	WBGene00002226	WBGene00007215	WBGene00011272	WBGene00015908	WBGene00001816	WBGene00000872	WBGene00022549	WBGene00021560
WBGene00000839	WBGene00000885	WBGene00000995	WBGene00015970	WBGene00021109	WBGene00008994	WBGene00008313	WBGene00002977	WBGene00002220	WBGene00002135	WBGene00009646	WBGene00010726	WBGene00003442	WBGene00002228	WBGene00007218	WBGene00004391	WBGene00022632	WBGene00001819	WBGene00000874	WBGene00011133	WBGene00017268
WBGene00000840	WBGene00000886	WBGene00000996	WBGene00012595	WBGene00019459	WBGene00010486	WBGene00015522	WBGene00002978	WBGene00002222	WBGene00002136	WBGene00009702	WBGene00010734	WBGene00003443	WBGene00002232	WBGene00007242	WBGene00006944	WBGene00009459	WBGene00001839	WBGene00000875	WBGene00007269	WBGene00007579
WBGene00000843	WBGene00000887	WBGene00001001	WBGene00010254	WBGene00022621	WBGene00021265	WBGene00020867	WBGene00002989	WBGene00002230	WBGene00002142	WBGene00009708	WBGene00010780	WBGene00003444	WBGene00002245	WBGene00007275	WBGene00016790	WBGene00022706	WBGene00001869	WBGene00000876	WBGene00013771	WBGene00000208
WBGene00000846	WBGene00000888	WBGene00001002	WBGene00007777	WBGene00007948	WBGene00011088	WBGene00077582	WBGene00002991	WBGene00002243	WBGene00002151	WBGene00009738	WBGene00010868	WBGene00003446	WBGene00002247	WBGene00007331	WBGene00003082	WBGene00022006	WBGene00001883	WBGene00000877	WBGene00003093	WBGene00017735
WBGene00000854	WBGene00000889	WBGene00001005	WBGene00194703	WBGene00010755	WBGene00003482	WBGene00017703	WBGene00002992	WBGene00002248	WBGene00002163	WBGene00009753	WBGene00011049	WBGene00003448	WBGene00002261	WBGene00007395	WBGene00011236	WBGene00007584	WBGene00001885	WBGene00000878	WBGene00020388	WBGene00002075
WBGene00000863	WBGene00000891	WBGene00001007	WBGene00012012	WBGene00010091	WBGene00015215	WBGene00022162	WBGene00003006	WBGene00002253	WBGene00002175	WBGene00009758	WBGene00011131	WBGene00003449	WBGene00002275	WBGene00007405	WBGene00002696	WBGene00019026	WBGene00001887	WBGene00000880	WBGene00015688	WBGene00018961
WBGene00000865	WBGene00000892	WBGene00001016	WBGene00017215	WBGene00004909	WBGene00044684	WBGene00013190	WBGene00003008	WBGene00002977	WBGene00002179	WBGene00009759	WBGene00011303	WBGene00003450	WBGene00002295	WBGene00007429	WBGene00018679	WBGene00044529	WBGene00001899	WBGene00000881	WBGene00195185	WBGene00007615
WBGene00000866	WBGene00000894	WBGene00001017	WBGene00007248	WBGene00019812	WBGene00018652	WBGene00077576	WBGene00003019	WBGene00002989	WBGene00002182	WBGene00009782	WBGene00011388	WBGene00003451	WBGene00002368	WBGene00007454	WBGene00018932	WBGene00020371	WBGene00001906	WBGene00000883	WBGene00009160	WBGene00016145
WBGene00000867	WBGene00000896	WBGene00001018	WBGene00009149	WBGene00008333	WBGene00017114	WBGene00021215	WBGene00003025	WBGene00002991	WBGene00002183	WBGene00009893	WBGene00011393	WBGene00003452	WBGene00002632	WBGene00007485	WBGene00009211	WBGene00015696	WBGene00001918	WBGene00000885	WBGene00001565	WBGene00010132
WBGene00000868	WBGene00000913	WBGene00001019	WBGene00002227	WBGene00012010	WBGene00004453	WBGene00011215	WBGene00003038	WBGene00003019	WBGene00002184	WBGene00009948	WBGene00011398	WBGene00003456	WBGene00002889	WBGene00007487	WBGene00022148	WBGene00016541	WBGene00001920	WBGene00000886	WBGene00194703	WBGene00003134
WBGene00000869	WBGene00000915	WBGene00001020	WBGene00001245	WBGene00185006	WBGene00008529	WBGene00016399	WBGene00003043	WBGene00003043	WBGene00002189	WBGene00009962	WBGene00011492	WBGene00003457	WBGene00002980	WBGene00007545	WBGene00016173	WBGene00007977	WBGene00001922	WBGene00000887	WBGene00013388	WBGene00015134
WBGene00000871	WBGene00000931	WBGene00001021	WBGene00016415	WBGene00003448	WBGene00021386	WBGene00018083	WBGene00003045	WBGene00003087	WBGene00002203	WBGene00010012	WBGene00011497	WBGene00003458	WBGene00002982	WBGene00007600	WBGene00015092	WBGene00016680	WBGene00001930	WBGene00000888	WBGene00012138	WBGene00011334
WBGene00000872	WBGene00000933	WBGene00001022	WBGene00022010	WBGene00012912	WBGene00009548	WBGene00013696	WBGene00003061	WBGene00003100	WBGene00002210	WBGene00010072	WBGene00011501	WBGene00003462	WBGene00002985	WBGene00007606	WBGene00008318	WBGene00007337	WBGene00001932	WBGene00000889	WBGene00007610	WBGene00000935
WBGene00000874	WBGene00000935	WBGene00001023	WBGene00010770	WBGene00007301	WBGene00018332	WBGene00008662	WBGene00003072	WBGene00003111	WBGene00002216	WBGene00010136	WBGene00011591	WBGene00003463	WBGene00002991	WBGene00007609	WBGene00022192	WBGene00020715	WBGene00001933	WBGene00000890	WBGene00005013	WBGene00016524
WBGene00000875	WBGene00000939	WBGene00001027	WBGene00010289	WBGene00006059	WBGene00019777	WBGene00014225	WBGene00003079	WBGene00003124	WBGene00002220	WBGene00010147	WBGene00011626	WBGene00003464	WBGene00002992	WBGene00007626	WBGene00004302	WBGene00009714	WBGene00001934	WBGene00000891	WBGene00045484	WBGene00020868
WBGene00000876	WBGene00000941	WBGene00001028	WBGene00011027	WBGene00007597	WBGene00007601	WBGene00022833	WBGene00003087	WBGene00003154	WBGene00002222	WBGene00010181	WBGene00011663	WBGene00003465	WBGene00002994	WBGene00007647	WBGene00002000	WBGene00006052	WBGene00001935	WBGene00000892	WBGene00004960	WBGene00000941
WBGene00000877	WBGene00000962	WBGene00001029	WBGene00009344	WBGene00022650	WBGene00022760	WBGene00014127	WBGene00003100	WBGene00003182	WBGene00002223	WBGene00010212	WBGene00011696	WBGene00003466	WBGene00002997	WBGene00007667	WBGene00004332	WBGene00004904	WBGene00001936	WBGene00000894	WBGene00044347	WBGene00015329
WBGene00000878	WBGene00000965	WBGene00001030	WBGene00022818	WBGene00012925	WBGene00011619	WBGene00022008	WBGene00003111	WBGene00003185	WBGene00002230	WBGene00010245	WBGene00012003	WBGene00003467	WBGene00002999	WBGene00007679	WBGene00014165	WBGene00010246	WBGene00001937	WBGene00000896	WBGene00022818	WBGene00021698
WBGene00000879	WBGene00000970	WBGene00001031	WBGene00016541	WBGene00013858	WBGene00019461	WBGene00007548	WBGene00003142	WBGene00003219	WBGene00002243	WBGene00010247	WBGene00012033	WBGene00003468	WBGene00003006	WBGene00007705	WBGene00001856	WBGene00010612	WBGene00001938	WBGene00000911	WBGene00018318	WBGene00009179
WBGene00000880	WBGene00000975	WBGene00001033	WBGene00016358	WBGene00012172	WBGene00004964	WBGene00013887	WBGene00003149	WBGene00003234	WBGene00002246	WBGene00010289	WBGene00012159	WBGene00003469	WBGene00003010	WBGene00007750	WBGene00017549	WBGene00014179	WBGene00001940	WBGene00000912	WBGene00009471	WBGene00020037
WBGene00000881	WBGene00000976	WBGene00001034	WBGene00008259	WBGene00003464	WBGene00010679	WBGene00015211	WBGene00003154	WBGene00003235	WBGene00002248	WBGene00010323	WBGene00012198	WBGene00003470	WBGene00003011	WBGene00007771	WBGene00016702	WBGene00010611	WBGene00001945	WBGene00000913	WBGene00022710	WBGene00019825
WBGene00000883	WBGene00000985	WBGene00001035	WBGene00009401	WBGene00017559	WBGene00011478	WBGene00011767	WBGene00003182	WBGene00003242	WBGene00002253	WBGene00010324	WBGene00012201	WBGene00003482	WBGene00003022	WBGene00007779	WBGene00012739	WBGene00018083	WBGene00001946	WBGene00000915	WBGene00012781	WBGene00004271
WBGene00000885	WBGene00000987	WBGene00001036	WBGene00014229	WBGene00008383	WBGene00012627	WBGene00017175	WBGene00003185	WBGene00003368	WBGene00002261	WBGene00010327	WBGene00012222	WBGene00003485	WBGene00003024	WBGene00007920	WBGene00008722	WBGene00010547	WBGene00001947	WBGene00000917	WBGene00008205	WBGene00001975
WBGene00000886	WBGene00000994	WBGene00001038	WBGene00018120	WBGene00016946	WBGene00000228	WBGene00008336	WBGene00003219	WBGene00003373	WBGene00002262	WBGene00010362	WBGene00012227	WBGene00003511	WBGene00003026	WBGene00007924	WBGene00044069	WBGene00001424	WBGene00001971	WBGene00000923	WBGene00001930	WBGene00007012
WBGene00000887	WBGene00000995	WBGene00001040	WBGene00009605	WBGene00005153	WBGene00015084	WBGene00019813	WBGene00003234	WBGene00003384	WBGene00002264	WBGene00010378	WBGene00012272	WBGene00003519	WBGene00003030	WBGene00007926	WBGene00013236	WBGene00020072	WBGene00001972	WBGene00000931	WBGene00013713	WBGene00009159
WBGene00000888	WBGene00000996	WBGene00001041	WBGene00014168	WBGene00020890	WBGene00020117	WBGene00010167	WBGene00003235	WBGene00003387	WBGene00002632	WBGene00010422	WBGene00012289	WBGene00003527	WBGene00003036	WBGene00007928	WBGene00020287	WBGene00015051	WBGene00001983	WBGene00000933	WBGene00022707	WBGene00002130
WBGene00000889	WBGene00001001	WBGene00001043	WBGene00013424	WBGene00022819	WBGene00004972	WBGene00013747	WBGene00003242	WBGene00003394	WBGene00002977	WBGene00010447	WBGene00012299	WBGene00003554	WBGene00003037	WBGene00007941	WBGene00003161	WBGene00007159	WBGene00001994	WBGene00000935	WBGene00017955	WBGene00194642
WBGene00000890	WBGene00001002	WBGene00001046	WBGene00012011	WBGene00020580	WBGene00017902	WBGene00008874	WBGene00003373	WBGene00003403	WBGene00002978	WBGene00010457	WBGene00012326	WBGene00003559	WBGene00003040	WBGene00007976	WBGene00044924	WBGene00013473	WBGene00001999	WBGene00000938	WBGene00006056	WBGene00004452
WBGene00000891	WBGene00001005	WBGene00001047	WBGene00006038	WBGene00019834	WBGene00019024	WBGene00010544	WBGene00003385	WBGene00003408	WBGene00002980	WBGene00010491	WBGene00012366	WBGene00003561	WBGene00003043	WBGene00007982	WBGene00008131	WBGene00013879	WBGene00002005	WBGene00000939	WBGene00022617	WBGene00021936
WBGene00000892	WBGene00001007	WBGene00001049	WBGene00015024	WBGene00044205	WBGene00016181	WBGene00010895	WBGene00003387	WBGene00003480	WBGene00002991	WBGene00010544	WBGene00012388	WBGene00003562	WBGene00003046	WBGene00007985	WBGene00003231	WBGene00023424	WBGene00002007	WBGene00000940	WBGene00019255	WBGene00001862
WBGene00000894	WBGene00001016	WBGene00001051	WBGene00012608	WBGene00019913	WBGene00019169	WBGene00020139	WBGene00003388	WBGene00003482	WBGene00003021	WBGene00010587	WBGene00012407	WBGene00003579	WBGene00003048	WBGene00007988	WBGene00008170	WBGene00018529	WBGene00002008	WBGene00000941	WBGene00007563	WBGene00006440
WBGene00000896	WBGene00001017	WBGene00001056	WBGene00017386	WBGene00006661	WBGene00006058	WBGene00016357	WBGene00003404	WBGene00003528	WBGene00003035	WBGene00010610	WBGene00012490	WBGene00003589	WBGene00003053	WBGene00008086	WBGene00045433	WBGene00021997	WBGene00002010	WBGene00000965	WBGene00009129	WBGene00011250
WBGene00000911	WBGene00001018	WBGene00001058	WBGene00011171	WBGene00000020	WBGene00015860	WBGene00006048	WBGene00003408	WBGene00003562	WBGene00003038	WBGene00010612	WBGene00012492	WBGene00003591	WBGene00003056	WBGene00008111	WBGene00018866	WBGene00022032	WBGene00002021	WBGene00000970	WBGene00000988	WBGene00022531
WBGene00000913	WBGene00001019	WBGene00001061	WBGene00007081	WBGene00012307	WBGene00014158	WBGene00003451	WBGene00003411	WBGene00003593	WBGene00003043	WBGene00010623	WBGene00012547	WBGene00003597	WBGene00003076	WBGene00008133	WBGene00008385	WBGene00003435	WBGene00002037	WBGene00000975	WBGene00020022	WBGene00006647
WBGene00000915	WBGene00001020	WBGene00001080	WBGene00013712	WBGene00017312	WBGene00013713	WBGene00022007	WBGene00003414	WBGene00003600	WBGene00003061	WBGene00010634	WBGene00012564	WBGene00003602	WBGene00003084	WBGene00008178	WBGene00008409	WBGene00008754	WBGene00002038	WBGene00000976	WBGene00023263	WBGene00012243
WBGene00000917	WBGene00001022	WBGene00001081	WBGene00022358	WBGene00019951	WBGene00017853	WBGene00014007	WBGene00003480	WBGene00003601	WBGene00003079	WBGene00010643	WBGene00012570	WBGene00003614	WBGene00003086	WBGene00008196	WBGene00010303	WBGene00022155	WBGene00002039	WBGene00000985	WBGene00012930	WBGene00001372
WBGene00000931	WBGene00001023	WBGene00001085	WBGene00021381	WBGene00006056	WBGene00012937	WBGene00007633	WBGene00003482	WBGene00003602	WBGene00003102	WBGene00010692	WBGene00012624	WBGene00003618	WBGene00003107	WBGene00008226	WBGene00013567	WBGene00007986	WBGene00002041	WBGene00000987	WBGene00044434	WBGene00004051
WBGene00000933	WBGene00001027	WBGene00001087	WBGene00010876	WBGene00016843	WBGene00012871	WBGene00009755	WBGene00003509	WBGene00003609	WBGene00003124	WBGene00010728	WBGene00012644	WBGene00003622	WBGene00003111	WBGene00008243	WBGene00009113	WBGene00018792	WBGene00002054	WBGene00000994	WBGene00002273	WBGene00021486
WBGene00000935	WBGene00001028	WBGene00001088	WBGene00020661	WBGene00018119	WBGene00012180	WBGene00020534	WBGene00003523	WBGene00003611	WBGene00003142	WBGene00010734	WBGene00012695	WBGene00003652	WBGene00003149	WBGene00008270	WBGene00010264	WBGene00010933	WBGene00002055	WBGene00000996	WBGene00018350	WBGene00010283
WBGene00000937	WBGene00001029	WBGene00001090	WBGene00015089	WBGene00013030	WBGene00007825	WBGene00044912	WBGene00003528	WBGene00003616	WBGene00003153	WBGene00010804	WBGene00012704	WBGene00003670	WBGene00003150	WBGene00008317	WBGene00022765	WBGene00003438	WBGene00002056	WBGene00001001	WBGene00010682	WBGene00013006
WBGene00000938	WBGene00001030	WBGene00001093	WBGene00021890	WBGene00008074	WBGene00009313	WBGene00016949	WBGene00003552	WBGene00003620	WBGene00003154	WBGene00010869	WBGene00012717	WBGene00003685	WBGene00003151	WBGene00008353	WBGene00007105	WBGene00009492	WBGene00002057	WBGene00001002	WBGene00019812	WBGene00013144
WBGene00000939	WBGene00001031	WBGene00001094	WBGene00009075	WBGene00015992	WBGene00011297	WBGene00017554	WBGene00003555	WBGene00003623	WBGene00003182	WBGene00010874	WBGene00012792	WBGene00003697	WBGene00003154	WBGene00008398	WBGene00015698	WBGene00021288	WBGene00002058	WBGene00001005	WBGene00015684	WBGene00004302
WBGene00000940	WBGene00001033	WBGene00001095	WBGene00015049	WBGene00020042	WBGene00175035	WBGene00001505	WBGene00003593	WBGene00003624	WBGene00003183	WBGene00010906	WBGene00012806	WBGene00003704	WBGene00003155	WBGene00008426	WBGene00007580	WBGene00016440	WBGene00002059	WBGene00001007	WBGene00020435	WBGene00001483
WBGene00000941	WBGene00001034	WBGene00001102	WBGene00011802	WBGene00020659	WBGene00010046	WBGene00013810	WBGene00003601	WBGene00003630	WBGene00003185	WBGene00010915	WBGene00012829	WBGene00003711	WBGene00003156	WBGene00008444	WBGene00016249	WBGene00013951	WBGene00002066	WBGene00001016	WBGene00011218	WBGene00004781
WBGene00000962	WBGene00001035	WBGene00001110	WBGene00009685	WBGene00010612	WBGene00013175	WBGene00016413	WBGene00003604	WBGene00003638	WBGene00003219	WBGene00010933	WBGene00012831	WBGene00003721	WBGene00003157	WBGene00008500	WBGene00001167	WBGene00020105	WBGene00002067	WBGene00001017	WBGene00001889	WBGene00003082
WBGene00000965	WBGene00001036	WBGene00001130	WBGene00010634	WBGene00007117	WBGene00020282	WBGene00010636	WBGene00003610	WBGene00003647	WBGene00003238	WBGene00010980	WBGene00012848	WBGene00003735	WBGene00003158	WBGene00008517	WBGene00017742	WBGene00007792	WBGene00002068	WBGene00001018	WBGene00001414	WBGene00001855
WBGene00000970	WBGene00001037	WBGene00001137	WBGene00020414	WBGene00013590	WBGene00044300	WBGene00011717	WBGene00003620	WBGene00003648	WBGene00003242	WBGene00010991	WBGene00012854	WBGene00003742	WBGene00003159	WBGene00008527	WBGene00014113	WBGene00020841	WBGene00002072	WBGene00001019	WBGene00004965	WBGene00003836
WBGene00000975	WBGene00001038	WBGene00001151	WBGene00017384	WBGene00015421	WBGene00013651	WBGene00009549	WBGene00003624	WBGene00003654	WBGene00003252	WBGene00011001	WBGene00012867	WBGene00003747	WBGene00003164	WBGene00008568	WBGene00004781	WBGene00019512	WBGene00002074	WBGene00001020	WBGene00010300	WBGene00015515
WBGene00000976	WBGene00001039	WBGene00001154	WBGene00012087	WBGene00008424	WBGene00018529	WBGene00011336	WBGene00003625	WBGene00003655	WBGene00003368	WBGene00011008	WBGene00012890	WBGene00003778	WBGene00003172	WBGene00008582	WBGene00007784	WBGene00003465	WBGene00002077	WBGene00001021	WBGene00006803	WBGene00012550
WBGene00000985	WBGene00001040	WBGene00001160	WBGene00043147	WBGene00017213	WBGene00194912	WBGene00022258	WBGene00003637	WBGene00003664	WBGene00003373	WBGene00011026	WBGene00012904	WBGene00003812	WBGene00003183	WBGene00008620	WBGene00007332	WBGene00011795	WBGene00002081	WBGene00001022	WBGene00013934	WBGene00014139
WBGene00000987	WBGene00001041	WBGene00001161	WBGene00015994	WBGene00015099	WBGene00045247	WBGene00007478	WBGene00003638	WBGene00003674	WBGene00003384	WBGene00011059	WBGene00012952	WBGene00003839	WBGene00003184	WBGene00008622	WBGene00003154	WBGene00012831	WBGene00002136	WBGene00001023	WBGene00007917	WBGene00017686
WBGene00000994	WBGene00001043	WBGene00001166	WBGene00022467	WBGene00020071	WBGene00018958	WBGene00044805	WBGene00003651	WBGene00003685	WBGene00003387	WBGene00011088	WBGene00012957	WBGene00003843	WBGene00003185	WBGene00008648	WBGene00019712	WBGene00010510	WBGene00002152	WBGene00001026	WBGene00022632	WBGene00020695
WBGene00000995	WBGene00001046	WBGene00001168	WBGene00000552	WBGene00003466	WBGene00003465	WBGene00044122	WBGene00003654	WBGene00003687	WBGene00003400	WBGene00011093	WBGene00012990	WBGene00003844	WBGene00003209	WBGene00008665	WBGene00021021	WBGene00011910	WBGene00002162	WBGene00001027	WBGene00021998	WBGene00019898
WBGene00000996	WBGene00001049	WBGene00001170	WBGene00013476	WBGene00019879	WBGene00015097	WBGene00015034	WBGene00003661	WBGene00003692	WBGene00003411	WBGene00011114	WBGene00012993	WBGene00003884	WBGene00003219	WBGene00008681	WBGene00003912	WBGene00021358	WBGene00002173	WBGene00001028	WBGene00001920	WBGene00022107
WBGene00001001	WBGene00001051	WBGene00001186	WBGene00013513	WBGene00010992	WBGene00000269	WBGene00016185	WBGene00003664	WBGene00003712	WBGene00003414	WBGene00011129	WBGene00013009	WBGene00003893	WBGene00003228	WBGene00008690	WBGene00001983	WBGene00011954	WBGene00002174	WBGene00001029	WBGene00009605	WBGene00004340
WBGene00001002	WBGene00001056	WBGene00001193	WBGene00013801	WBGene00007756	WBGene00012357	WBGene00007763	WBGene00003671	WBGene00003714	WBGene00003472	WBGene00011174	WBGene00013036	WBGene00003906	WBGene00003229	WBGene00008695	WBGene00004132	WBGene00016447	WBGene00002186	WBGene00001030	WBGene00022467	WBGene00016277
WBGene00001005	WBGene00001057	WBGene00001194	WBGene00015855	WBGene00014174	WBGene00020084	WBGene00013170	WBGene00003681	WBGene00003720	WBGene00003480	WBGene00011236	WBGene00013062	WBGene00003941	WBGene00003230	WBGene00008750	WBGene00016277	WBGene00012294	WBGene00002190	WBGene00001031	WBGene00008567	WBGene00009122
WBGene00001007	WBGene00001058	WBGene00001209	WBGene00010678	WBGene00009753	WBGene00008346	WBGene00020419	WBGene00003685	WBGene00003735	WBGene00003509	WBGene00011252	WBGene00013230	WBGene00003962	WBGene00003231	WBGene00008776	WBGene00012316	WBGene00013710	WBGene00002191	WBGene00001033	WBGene00012925	WBGene00020463
WBGene00001016	WBGene00001060	WBGene00001214	WBGene00010651	WBGene00009502	WBGene00022541	WBGene00018358	WBGene00003691	WBGene00003746	WBGene00003528	WBGene00011290	WBGene00013233	WBGene00003980	WBGene00003238	WBGene00008782	WBGene00001661	WBGene00006625	WBGene00002193	WBGene00001034	WBGene00003786	WBGene00004015
WBGene00001017	WBGene00001061	WBGene00001224	WBGene00014223	WBGene00007209	WBGene00015628	WBGene00013556	WBGene00003692	WBGene00003747	WBGene00003546	WBGene00011295	WBGene00013234	WBGene00003996	WBGene00003239	WBGene00008802	WBGene00008503	WBGene00010366	WBGene00002196	WBGene00001035	WBGene00010612	WBGene00015744
WBGene00001018	WBGene00001080	WBGene00001225	WBGene00018895	WBGene00020388	WBGene00018336	WBGene00015483	WBGene00003711	WBGene00003754	WBGene00003552	WBGene00011322	WBGene00013236	WBGene00004023	WBGene00003246	WBGene00008819	WBGene00011194	WBGene00002186	WBGene00002198	WBGene00001037	WBGene00020381	WBGene00000933
WBGene00001019	WBGene00001085	WBGene00001226	WBGene00020350	WBGene00015230	WBGene00004904	WBGene00021067	WBGene00003714	WBGene00003784	WBGene00003555	WBGene00011452	WBGene00013244	WBGene00004025	WBGene00003253	WBGene00008821	WBGene00014078	WBGene00015024	WBGene00002201	WBGene00001038	WBGene00013654	WBGene00007443
WBGene00001020	WBGene00001087	WBGene00001227	WBGene00004906	WBGene00022778	WBGene00003468	WBGene00003456	WBGene00003735	WBGene00003813	WBGene00003585	WBGene00011472	WBGene00013246	WBGene00004026	WBGene00003254	WBGene00008823	WBGene00020391	WBGene00003458	WBGene00002202	WBGene00001039	WBGene00020187	WBGene00018305
WBGene00001021	WBGene00001088	WBGene00001228	WBGene00013478	WBGene00006053	WBGene00015942	WBGene00017058	WBGene00003747	WBGene00003837	WBGene00003593	WBGene00011474	WBGene00013248	WBGene00004030	WBGene00003368	WBGene00008882	WBGene00009451	WBGene00016058	WBGene00002204	WBGene00001040	WBGene00022888	WBGene00022114
WBGene00001022	WBGene00001090	WBGene00001229	WBGene00002204	WBGene00017647	WBGene00017050	WBGene00010918	WBGene00003754	WBGene00003847	WBGene00003600	WBGene00011478	WBGene00013249	WBGene00004037	WBGene00003373	WBGene00008890	WBGene00012966	WBGene00012191	WBGene00002206	WBGene00001041	WBGene00017026	WBGene00020030
WBGene00001023	WBGene00001092	WBGene00001230	WBGene00009641	WBGene00010719	WBGene00008347	WBGene00044475	WBGene00003784	WBGene00003848	WBGene00003601	WBGene00011491	WBGene00013321	WBGene00004038	WBGene00003378	WBGene00008913	WBGene00010908	WBGene00006048	WBGene00002208	WBGene00001043	WBGene00008654	WBGene00022192
WBGene00001026	WBGene00001093	WBGene00001231					WBGene00003813	WBGene00003851	WBGene00003602	WBGene00011493	WBGene00013323	WBGene00004048	WBGene00003384	WBGene00008929	WBGene00006568	WBGene00014121	WBGene00002210	WBGene00001044	WBGene00044003	WBGene00008921
WBGene00001027	WBGene00001094	WBGene00001233					WBGene00003847	WBGene00003878	WBGene00003605	WBGene00011587	WBGene00013348	WBGene00004053	WBGene00003394	WBGene00008932	WBGene00006943	WBGene00008259	WBGene00002215	WBGene00001046	WBGene00021787	WBGene00016702
WBGene00001028	WBGene00001095	WBGene00001234					WBGene00003848	WBGene00003903	WBGene00003609	WBGene00011619	WBGene00013373	WBGene00004084	WBGene00003395	WBGene00008937	WBGene00003865	WBGene00044062	WBGene00002217	WBGene00001047	WBGene00014997	WBGene00010560
WBGene00001029	WBGene00001102	WBGene00001239					WBGene00003851	WBGene00003915	WBGene00003610	WBGene00011621	WBGene00013403	WBGene00004100	WBGene00003396	WBGene00008945	WBGene00018961	WBGene00022162	WBGene00002219	WBGene00001048	WBGene00020070	WBGene00019800
WBGene00001030	WBGene00001110	WBGene00001241					WBGene00003868	WBGene00003932	WBGene00003611	WBGene00011669	WBGene00013499	WBGene00004103	WBGene00003397	WBGene00008949	WBGene00001258	WBGene00007244	WBGene00002227	WBGene00001049	WBGene00021113	WBGene00044001
WBGene00001031	WBGene00001137	WBGene00001245					WBGene00003878	WBGene00003936	WBGene00003616	WBGene00011793	WBGene00013500	WBGene00004165	WBGene00003410	WBGene00008973	WBGene00015282	WBGene00020419	WBGene00002229	WBGene00001056	WBGene00011748	WBGene00006817
WBGene00001033	WBGene00001151	WBGene00001249					WBGene00003885	WBGene00003941	WBGene00003624	WBGene00011794	WBGene00013501	WBGene00004184	WBGene00003411	WBGene00008975	WBGene00009744	WBGene00016357	WBGene00002239	WBGene00001057	WBGene00014665	WBGene00020389
WBGene00001034	WBGene00001154	WBGene00001258					WBGene00003890	WBGene00003954	WBGene00003630	WBGene00011795	WBGene00013531	WBGene00004198	WBGene00003413	WBGene00008986	WBGene00010476	WBGene00010114	WBGene00002240	WBGene00001058	WBGene00008923	WBGene00013529
WBGene00001035	WBGene00001155	WBGene00001259					WBGene00003911	WBGene00003970	WBGene00003636	WBGene00011802	WBGene00013547	WBGene00004225	WBGene00003476	WBGene00008996	WBGene00043705	WBGene00012172	WBGene00002241	WBGene00001060	WBGene00022389	WBGene00003989
WBGene00001036	WBGene00001160	WBGene00001262					WBGene00003915	WBGene00003976	WBGene00003637	WBGene00011805	WBGene00013554	WBGene00004226	WBGene00003477	WBGene00009009	WBGene00003085	WBGene00010082	WBGene00002249	WBGene00001061	WBGene00016429	WBGene00015810
WBGene00001037	WBGene00001161	WBGene00001284					WBGene00003936	WBGene00003977	WBGene00003638	WBGene00011880	WBGene00013561	WBGene00004227	WBGene00003478	WBGene00009044	WBGene00018864	WBGene00009884	WBGene00002250	WBGene00001073	WBGene00007169	WBGene00022783
WBGene00001038	WBGene00001162	WBGene00001303					WBGene00003941	WBGene00004017	WBGene00003648	WBGene00011910	WBGene00013603	WBGene00004256	WBGene00003479	WBGene00009142	WBGene00018762	WBGene00017175	WBGene00002271	WBGene00001080	WBGene00011493	WBGene00020687
WBGene00001039	WBGene00001166	WBGene00001309					WBGene00003954	WBGene00004026	WBGene00003654	WBGene00011918	WBGene00013604	WBGene00004310	WBGene00003509	WBGene00009148	WBGene00000871	WBGene00009470	WBGene00002272	WBGene00001085	WBGene00016415	WBGene00007789
WBGene00001040	WBGene00001167	WBGene00001320					WBGene00003967	WBGene00004044	WBGene00003655	WBGene00011932	WBGene00013622	WBGene00004311	WBGene00003510	WBGene00009161	WBGene00007534	WBGene00009754	WBGene00002273	WBGene00001087	WBGene00013785	WBGene00011543
WBGene00001041	WBGene00001168	WBGene00001324					WBGene00003970	WBGene00004045	WBGene00003671	WBGene00012003	WBGene00013639	WBGene00004344	WBGene00003518	WBGene00009191	WBGene00011597	WBGene00022849	WBGene00002274	WBGene00001088	WBGene00001924	WBGene00011560
WBGene00001043	WBGene00001170	WBGene00001332					WBGene00003977	WBGene00004048	WBGene00003674	WBGene00012010	WBGene00013698	WBGene00004345	WBGene00003568	WBGene00009204	WBGene00013219	WBGene00007305	WBGene00002295	WBGene00001090	WBGene00008259	WBGene00022678
WBGene00001044	WBGene00001194	WBGene00001333					WBGene00003978	WBGene00004049	WBGene00003685	WBGene00012102	WBGene00013775	WBGene00004358	WBGene00003582	WBGene00009221	WBGene00014938	WBGene00009463	WBGene00002297	WBGene00001092	WBGene00021579	WBGene00010844
WBGene00001046	WBGene00001209	WBGene00001336					WBGene00003995	WBGene00004053	WBGene00003687	WBGene00012120	WBGene00013791	WBGene00004363	WBGene00003598	WBGene00009224	WBGene00012584	WBGene00044475	WBGene00002344	WBGene00001093	WBGene00009501	WBGene00004094
WBGene00001047	WBGene00001214	WBGene00001337					WBGene00004026	WBGene00004056	WBGene00003691	WBGene00012159	WBGene00013795	WBGene00004364	WBGene00003599	WBGene00009233	WBGene00010671	WBGene00017815	WBGene00002583	WBGene00001094	WBGene00016085	WBGene00001946
WBGene00001048	WBGene00001224	WBGene00001340					WBGene00004044	WBGene00004057	WBGene00003694	WBGene00012172	WBGene00013799	WBGene00004395	WBGene00003601	WBGene00009247	WBGene00009186	WBGene00016177	WBGene00002717	WBGene00001095	WBGene00007793	WBGene00001090
WBGene00001049	WBGene00001225	WBGene00001352					WBGene00004045	WBGene00004083	WBGene00003712	WBGene00012174	WBGene00013802	WBGene00004423	WBGene00003603	WBGene00009280	WBGene00015134	WBGene00011777	WBGene00002804	WBGene00001102	WBGene00011088	WBGene00011612
WBGene00001051	WBGene00001226	WBGene00001358					WBGene00004048	WBGene00004120	WBGene00003714	WBGene00012222	WBGene00013830	WBGene00004453	WBGene00003609	WBGene00009288	WBGene00023487	WBGene00021908	WBGene00002845	WBGene00001110	WBGene00044478	WBGene00019005
WBGene00001056	WBGene00001227	WBGene00001365					WBGene00004049	WBGene00004130	WBGene00003720	WBGene00012249	WBGene00013859	WBGene00004455	WBGene00003611	WBGene00009323	WBGene00007718	WBGene00017644	WBGene00002850	WBGene00001112	WBGene00013227	WBGene00002027
WBGene00001057	WBGene00001228	WBGene00001371					WBGene00004053	WBGene00004140	WBGene00003721	WBGene00012250	WBGene00013914	WBGene00004497	WBGene00003616	WBGene00009354	WBGene00001110	WBGene00021007	WBGene00002855	WBGene00001134	WBGene00015992	WBGene00003041
WBGene00001058	WBGene00001229	WBGene00001372					WBGene00004055	WBGene00004148	WBGene00003735	WBGene00012272	WBGene00013917	WBGene00004507	WBGene00003619	WBGene00009361	WBGene00009270	WBGene00009129	WBGene00002879	WBGene00001137	WBGene00016735	WBGene00013729
WBGene00001060	WBGene00001230	WBGene00001396					WBGene00004056	WBGene00004155	WBGene00003747	WBGene00012302	WBGene00013926	WBGene00004740	WBGene00003621	WBGene00009380	WBGene00002025	WBGene00077450	WBGene00002915	WBGene00001155	WBGene00016778	WBGene00003123
WBGene00001061	WBGene00001231	WBGene00001401					WBGene00004057	WBGene00004164	WBGene00003784	WBGene00012337	WBGene00013999	WBGene00004748	WBGene00003626	WBGene00009442	WBGene00015677	WBGene00021969	WBGene00002979	WBGene00001160	WBGene00006959	WBGene00007720
WBGene00001073	WBGene00001232	WBGene00001402					WBGene00004083	WBGene00004165	WBGene00003813	WBGene00012379	WBGene00014069	WBGene00004751	WBGene00003627	WBGene00009453	WBGene00016907	WBGene00004969	WBGene00002981	WBGene00001161	WBGene00018839	WBGene00014017
WBGene00001080	WBGene00001233	WBGene00001404					WBGene00004089	WBGene00004168	WBGene00003826	WBGene00012387	WBGene00014082	WBGene00004780	WBGene00003630	WBGene00009468	WBGene00014232	WBGene00012689	WBGene00002994	WBGene00001162	WBGene00016980	WBGene00003992
WBGene00001085	WBGene00001234	WBGene00001405					WBGene00004104	WBGene00004182	WBGene00003848	WBGene00012388	WBGene00014130	WBGene00004830	WBGene00003636	WBGene00009552	WBGene00004920	WBGene00014156	WBGene00003009	WBGene00001166	WBGene00007987	WBGene00000868
WBGene00001087	WBGene00001239	WBGene00001412					WBGene00004106	WBGene00004191	WBGene00003868	WBGene00012401	WBGene00014148	WBGene00004855	WBGene00003639	WBGene00009558	WBGene00006443	WBGene00003424	WBGene00003019	WBGene00001167	WBGene00003956	WBGene00022852
WBGene00001088	WBGene00001241	WBGene00001423					WBGene00004130	WBGene00004212	WBGene00003883	WBGene00012486	WBGene00014156	WBGene00004890	WBGene00003650	WBGene00009576	WBGene00022019	WBGene00010265	WBGene00003030	WBGene00001173	WBGene00016680	WBGene00011111
WBGene00001090	WBGene00001242	WBGene00001424					WBGene00004140	WBGene00004219	WBGene00003889	WBGene00012509	WBGene00014166	WBGene00004899	WBGene00003655	WBGene00009602	WBGene00003802	WBGene00003448	WBGene00003040	WBGene00001194	WBGene00014229	WBGene00004312
WBGene00001092	WBGene00001245	WBGene00001431					WBGene00004148	WBGene00004227	WBGene00003902	WBGene00012514	WBGene00014199	WBGene00004901	WBGene00003656	WBGene00009630	WBGene00018678	WBGene00003432	WBGene00003048	WBGene00001209	WBGene00011171	WBGene00021838
WBGene00001093	WBGene00001246	WBGene00001436					WBGene00004155	WBGene00004229	WBGene00003903	WBGene00012547	WBGene00014213	WBGene00004904	WBGene00003660	WBGene00009657	WBGene00003829	WBGene00003425	WBGene00003060	WBGene00001214	WBGene00017851	WBGene00012104
WBGene00001094	WBGene00001249	WBGene00001439					WBGene00004164	WBGene00004231	WBGene00003915	WBGene00012596	WBGene00014801	WBGene00004906	WBGene00003661	WBGene00009659	WBGene00018891	WBGene00021579	WBGene00003068	WBGene00001215	WBGene00004373	WBGene00016607
WBGene00001095	WBGene00001258	WBGene00001443					WBGene00004165	WBGene00004238	WBGene00003932	WBGene00012626	WBGene00014807	WBGene00004908	WBGene00003668	WBGene00009696	WBGene00013160	WBGene00003466	WBGene00003072	WBGene00001224	WBGene00015211	WBGene00001229
WBGene00001102	WBGene00001259	WBGene00001482					WBGene00004168	WBGene00004270	WBGene00003936	WBGene00012638	WBGene00014871	WBGene00004909	WBGene00003674	WBGene00009713	WBGene00007493	WBGene00019626	WBGene00003083	WBGene00001225	WBGene00011511	WBGene00008400
WBGene00001110	WBGene00001262	WBGene00001486					WBGene00004178	WBGene00004276	WBGene00003941	WBGene00012656	WBGene00015014	WBGene00004958	WBGene00003690	WBGene00009769	WBGene00011635	WBGene00003426	WBGene00003091	WBGene00001226	WBGene00010014	WBGene00015938
WBGene00001134	WBGene00001284	WBGene00001487					WBGene00004182	WBGene00004278	WBGene00003954	WBGene00012671	WBGene00015037	WBGene00004959	WBGene00003692	WBGene00009788	WBGene00009937	WBGene00015907	WBGene00003093	WBGene00001227	WBGene00011808	WBGene00043993
WBGene00001137	WBGene00001303	WBGene00001491					WBGene00004196	WBGene00004287	WBGene00003959	WBGene00012679	WBGene00015111	WBGene00004960	WBGene00003712	WBGene00009793	WBGene00004380	WBGene00007082	WBGene00003107	WBGene00001228	WBGene00014116	WBGene00003799
WBGene00001151	WBGene00001309	WBGene00001497					WBGene00004199	WBGene00004321	WBGene00003963	WBGene00012684	WBGene00015115	WBGene00004962	WBGene00003723	WBGene00009801	WBGene00000271	WBGene00003463	WBGene00003134	WBGene00001229	WBGene00012911	WBGene00000549
WBGene00001154	WBGene00001320	WBGene00001498					WBGene00004219	WBGene00004326	WBGene00003970	WBGene00012689	WBGene00015128	WBGene00004963	WBGene00003728	WBGene00009812	WBGene00011032	WBGene00009938	WBGene00003144	WBGene00001230	WBGene00003589	WBGene00008387
WBGene00001155	WBGene00001324	WBGene00001499					WBGene00004226	WBGene00004347	WBGene00003976	WBGene00012711	WBGene00015158	WBGene00004964	WBGene00003733	WBGene00009866	WBGene00004244	WBGene00003457	WBGene00003150	WBGene00001231	WBGene00008660	WBGene00021845
WBGene00001160	WBGene00001332	WBGene00001503					WBGene00004227	WBGene00004352	WBGene00003977	WBGene00012731	WBGene00015238	WBGene00004965	WBGene00003783	WBGene00009917	WBGene00007101	WBGene00003431	WBGene00003163	WBGene00001232	WBGene00020350	WBGene00017319
WBGene00001161	WBGene00001333	WBGene00001509					WBGene00004231	WBGene00004353	WBGene00004000	WBGene00012761	WBGene00015320	WBGene00004966	WBGene00003784	WBGene00009919	WBGene00020284	WBGene00003452	WBGene00003196	WBGene00001233	WBGene00022090	WBGene00020601
WBGene00001162	WBGene00001336	WBGene00001510					WBGene00004233	WBGene00004359	WBGene00004001	WBGene00012766	WBGene00015429	WBGene00004969	WBGene00003795	WBGene00009988	WBGene00015022	WBGene00008313	WBGene00003214	WBGene00001234	WBGene00006785	WBGene00009219
WBGene00001166	WBGene00001337	WBGene00001511					WBGene00004242	WBGene00004364	WBGene00004010	WBGene00012776	WBGene00015430	WBGene00004971	WBGene00003830	WBGene00010003	WBGene00003422	WBGene00020860	WBGene00003230	WBGene00001235	WBGene00017490	WBGene00009993
WBGene00001167	WBGene00001340	WBGene00001513					WBGene00004243	WBGene00004372	WBGene00004017	WBGene00012827	WBGene00015466	WBGene00004972	WBGene00003864	WBGene00010011	WBGene00022253	WBGene00019084	WBGene00003243	WBGene00001236	WBGene00020864	WBGene00019762
WBGene00001168	WBGene00001352	WBGene00001514					WBGene00004245	WBGene00004377	WBGene00004044	WBGene00012831	WBGene00015492	WBGene00004974	WBGene00003865	WBGene00010051	WBGene00044987	WBGene00018895	WBGene00003247	WBGene00001239	WBGene00018841	WBGene00018762
WBGene00001169	WBGene00001358	WBGene00001526					WBGene00004256	WBGene00004455	WBGene00004045	WBGene00012848	WBGene00015534	WBGene00004976	WBGene00003868	WBGene00010066	WBGene00001566	WBGene00012827	WBGene00003374	WBGene00001241	WBGene00006050	WBGene00004380
WBGene00001173	WBGene00001365	WBGene00001538					WBGene00004278	WBGene00004509	WBGene00004049	WBGene00012849	WBGene00015552	WBGene00004995	WBGene00003882	WBGene00010067	WBGene00006567	WBGene00022650	WBGene00003391	WBGene00001242	WBGene00012595	WBGene00007971
WBGene00001194	WBGene00001371	WBGene00001558					WBGene00004313	WBGene00004682	WBGene00004053	WBGene00012854	WBGene00015569	WBGene00005011	WBGene00003887	WBGene00010071	WBGene00022463	WBGene00006056	WBGene00003393	WBGene00001245	WBGene00008651	WBGene00009364
WBGene00001209	WBGene00001372	WBGene00001561					WBGene00004317	WBGene00004727	WBGene00004055	WBGene00012855	WBGene00015590	WBGene00005012	WBGene00003912	WBGene00010184	WBGene00020273	WBGene00021993	WBGene00003400	WBGene00001246	WBGene00008607	WBGene00011562
WBGene00001214	WBGene00001393	WBGene00001563					WBGene00004326	WBGene00004739	WBGene00004056	WBGene00012859	WBGene00015614	WBGene00005013	WBGene00003918	WBGene00010197	WBGene00012205	WBGene00009457	WBGene00003424	WBGene00001258	WBGene00023490	WBGene00021535
WBGene00001224	WBGene00001396	WBGene00001565					WBGene00004347	WBGene00004740	WBGene00004057	WBGene00012872	WBGene00015638	WBGene00005098	WBGene00003921	WBGene00010199	WBGene00021795	WBGene00044005	WBGene00003425	WBGene00001259	WBGene00020635	WBGene00008131
WBGene00001225	WBGene00001401	WBGene00001566					WBGene00004352	WBGene00004745	WBGene00004120	WBGene00012873	WBGene00015639	WBGene00005153	WBGene00003930	WBGene00010212	WBGene00011507	WBGene00003429	WBGene00003426	WBGene00001262	WBGene00012169	WBGene00020102
WBGene00001226	WBGene00001402	WBGene00001568					WBGene00004364	WBGene00004778	WBGene00004126	WBGene00012877	WBGene00015647	WBGene00005552	WBGene00003936	WBGene00010242	WBGene00009138	WBGene00015084	WBGene00003431	WBGene00001281	WBGene00007512	WBGene00003159
WBGene00001227	WBGene00001404	WBGene00001571					WBGene00004372	WBGene00004795	WBGene00004128	WBGene00012946	WBGene00015775	WBGene00005813	WBGene00003954	WBGene00010262	WBGene00004738	WBGene00015688	WBGene00003432	WBGene00001284	WBGene00009973	WBGene00016182
WBGene00001228	WBGene00001405	WBGene00001574					WBGene00004377	WBGene00004809	WBGene00004130	WBGene00012953	WBGene00015797	WBGene00006038	WBGene00003955	WBGene00010364	WBGene00010608	WBGene00013299	WBGene00003434	WBGene00001303	WBGene00003091	WBGene00219738
WBGene00001229	WBGene00001412	WBGene00001579					WBGene00004385	WBGene00004813	WBGene00004136	WBGene00012957	WBGene00015819	WBGene00006039	WBGene00003965	WBGene00010365	WBGene00008169	WBGene00017058	WBGene00003435	WBGene00001309	WBGene00019929	WBGene00013703
WBGene00001230	WBGene00001414	WBGene00001580					WBGene00004395	WBGene00004816	WBGene00004140	WBGene00012970	WBGene00015868	WBGene00006040	WBGene00003970	WBGene00010433	WBGene00001372	WBGene00007794	WBGene00003442	WBGene00001320	WBGene00220015	WBGene00002073
WBGene00001231	WBGene00001423	WBGene00001582					WBGene00004402	WBGene00004821	WBGene00004148	WBGene00013036	WBGene00015888	WBGene00006044	WBGene00003976	WBGene00010434	WBGene00001427	WBGene00022002	WBGene00003443	WBGene00001324	WBGene00016752	WBGene00001511
WBGene00001232	WBGene00001424	WBGene00001584					WBGene00004403	WBGene00004825	WBGene00004164	WBGene00013047	WBGene00015895	WBGene00006047	WBGene00003979	WBGene00010453	WBGene00004422	WBGene00020905	WBGene00003448	WBGene00001332	WBGene00000150	WBGene00022452
WBGene00001233	WBGene00001427	WBGene00001589					WBGene00004423	WBGene00004827	WBGene00004172	WBGene00013052	WBGene00015912	WBGene00006048	WBGene00004027	WBGene00010483	WBGene00011944	WBGene00043743	WBGene00003449	WBGene00001333	WBGene00007641	WBGene00022719
WBGene00001234	WBGene00001431	WBGene00001595					WBGene00004455	WBGene00004854	WBGene00004175	WBGene00013055	WBGene00015955	WBGene00006049	WBGene00004032	WBGene00010484	WBGene00020297	WBGene00008154	WBGene00003450	WBGene00001334	WBGene00016902	WBGene00009374
WBGene00001235	WBGene00001439	WBGene00001596					WBGene00004509	WBGene00004862	WBGene00004182	WBGene00013069	WBGene00015982	WBGene00006050	WBGene00004034	WBGene00010491	WBGene00002064	WBGene00016327	WBGene00003452	WBGene00001336	WBGene00235159	WBGene00019833
WBGene00001239	WBGene00001443	WBGene00001597					WBGene00004682	WBGene00004887	WBGene00004196	WBGene00013087	WBGene00016029	WBGene00006051	WBGene00004050	WBGene00010550	WBGene00020687	WBGene00006051	WBGene00003457	WBGene00001337	WBGene00015767	WBGene00004132
WBGene00001241	WBGene00001482	WBGene00001598					WBGene00004727	WBGene00004893	WBGene00004198	WBGene00013089	WBGene00016075	WBGene00006052	WBGene00004055	WBGene00010581	WBGene00016408	WBGene00014007	WBGene00003463	WBGene00001338	WBGene00021358	WBGene00019627
WBGene00001242	WBGene00001486	WBGene00001599					WBGene00004745	WBGene00004908	WBGene00004202	WBGene00013107	WBGene00016111	WBGene00006053	WBGene00004060	WBGene00010585	WBGene00020464	WBGene00009043	WBGene00003464	WBGene00001340	WBGene00013700	WBGene00020036
WBGene00001245	WBGene00001487	WBGene00001600					WBGene00004747	WBGene00004913	WBGene00004210	WBGene00013116	WBGene00016137	WBGene00006056	WBGene00004077	WBGene00010610	WBGene00018339	WBGene00014229	WBGene00003465	WBGene00001352	WBGene00012870	WBGene00001793
WBGene00001246	WBGene00001491	WBGene00001601					WBGene00004751	WBGene00004923	WBGene00004227	WBGene00013142	WBGene00016144	WBGene00006057	WBGene00004078	WBGene00010625	WBGene00015075	WBGene00019015	WBGene00003466	WBGene00001358	WBGene00022228	WBGene00002047
WBGene00001258	WBGene00001497	WBGene00001607					WBGene00004778	WBGene00004924	WBGene00004233	WBGene00013170	WBGene00016150	WBGene00006058	WBGene00004089	WBGene00010690	WBGene00007766	WBGene00017851	WBGene00003467	WBGene00001365	WBGene00013175	WBGene00022742
WBGene00001259	WBGene00001498	WBGene00001630					WBGene00004789	WBGene00004933	WBGene00004245	WBGene00013186	WBGene00016183	WBGene00006059	WBGene00004106	WBGene00010692	WBGene00004984	WBGene00012905	WBGene00003469	WBGene00001371	WBGene00021265	WBGene00019076
WBGene00001262	WBGene00001499	WBGene00001632					WBGene00004795	WBGene00005008	WBGene00004249	WBGene00013194	WBGene00016216	WBGene00006365	WBGene00004110	WBGene00010699	WBGene00012896	WBGene00019642	WBGene00003470	WBGene00001372	WBGene00004875	WBGene00001423
WBGene00001281	WBGene00001503	WBGene00001635					WBGene00004796	WBGene00005012	WBGene00004267	WBGene00013279	WBGene00016229	WBGene00006407	WBGene00004121	WBGene00010704	WBGene00019543	WBGene00011336	WBGene00003476	WBGene00001393	WBGene00010892	WBGene00013688
WBGene00001284	WBGene00001509	WBGene00001646					WBGene00004809	WBGene00005013	WBGene00004270	WBGene00013304	WBGene00016235	WBGene00006409	WBGene00004126	WBGene00010726	WBGene00013208	WBGene00044388	WBGene00003477	WBGene00001396	WBGene00018745	WBGene00012360
WBGene00001303	WBGene00001510	WBGene00001647					WBGene00004887	WBGene00005061	WBGene00004276	WBGene00013318	WBGene00016264	WBGene00006416	WBGene00004134	WBGene00010731	WBGene00007980	WBGene00008912	WBGene00003559	WBGene00001401	WBGene00009738	WBGene00219979
WBGene00001309	WBGene00001511	WBGene00001648					WBGene00004889	WBGene00005078	WBGene00004305	WBGene00013357	WBGene00016273	WBGene00006436	WBGene00004140	WBGene00010734	WBGene00020097	WBGene00011120	WBGene00003559	WBGene00001402	WBGene00020840	WBGene00001682
WBGene00001320	WBGene00001513	WBGene00001653					WBGene00004892	WBGene00005098	WBGene00004306	WBGene00013374	WBGene00016299	WBGene00006449	WBGene00004148	WBGene00010735	WBGene00002045	WBGene00022888	WBGene00003562	WBGene00001404	WBGene00019667	WBGene00003952
WBGene00001324	WBGene00001514	WBGene00001660					WBGene00004905	WBGene00005110	WBGene00004321	WBGene00013409	WBGene00016307	WBGene00006487	WBGene00004163	WBGene00010756	WBGene00012351	WBGene00003444	WBGene00003564	WBGene00001405	WBGene00022196	WBGene00006730
WBGene00001332	WBGene00001526	WBGene00001661					WBGene00004908	WBGene00005147	WBGene00004326	WBGene00013424	WBGene00016346	WBGene00006495	WBGene00004181	WBGene00010780	WBGene00022420	WBGene00008590	WBGene00003576	WBGene00001406	WBGene00014001	WBGene00006307
WBGene00001333	WBGene00001538	WBGene00001679					WBGene00004913	WBGene00005191	WBGene00004346	WBGene00013437	WBGene00016485	WBGene00006509	WBGene00004206	WBGene00010783	WBGene00011897	WBGene00018125	WBGene00003587	WBGene00001411	WBGene00012173	WBGene00006708
WBGene00001334	WBGene00001558	WBGene00001682					WBGene00004922	WBGene00005219	WBGene00004347	WBGene00013449	WBGene00016486	WBGene00006513	WBGene00004208	WBGene00010811	WBGene00011410	WBGene00022008	WBGene00003589	WBGene00001412	WBGene00219688	WBGene00001661
WBGene00001336	WBGene00001561	WBGene00001683					WBGene00004923	WBGene00005226	WBGene00004350	WBGene00013452	WBGene00016512	WBGene00006518	WBGene00004209	WBGene00010868	WBGene00001862	WBGene00022467	WBGene00003621	WBGene00001413	WBGene00019744	WBGene00010913
WBGene00001337	WBGene00001563	WBGene00001686					WBGene00004927	WBGene00005227	WBGene00004352	WBGene00013474	WBGene00016550	WBGene00006530	WBGene00004210	WBGene00010934	WBGene00016411	WBGene00015106	WBGene00003625	WBGene00001414	WBGene00219661	WBGene00012094
WBGene00001338	WBGene00001565	WBGene00001688					WBGene00004933	WBGene00005254	WBGene00004353	WBGene00013497	WBGene00016589	WBGene00006541	WBGene00004212	WBGene00011029	WBGene00012344	WBGene00019783	WBGene00003658	WBGene00001423	WBGene00011120	WBGene00004702
WBGene00001340	WBGene00001566	WBGene00001689					WBGene00004976	WBGene00005271	WBGene00004358	WBGene00013513	WBGene00016622	WBGene00006553	WBGene00004215	WBGene00011049	WBGene00016460	WBGene00010883	WBGene00003670	WBGene00001426	WBGene00018135	WBGene00009188
WBGene00001352	WBGene00001568	WBGene00001743					WBGene00005056	WBGene00005292	WBGene00004364	WBGene00013547	WBGene00016661	WBGene00006588	WBGene00004217	WBGene00011066	WBGene00009189	WBGene00013318	WBGene00003687	WBGene00001427	WBGene00015004	WBGene00220015
WBGene00001358	WBGene00001571	WBGene00001744					WBGene00005061	WBGene00005297	WBGene00004375	WBGene00013586	WBGene00016674	WBGene00006594	WBGene00004239	WBGene00011067	WBGene00021073	WBGene00009115	WBGene00003730	WBGene00001431	WBGene00019531	WBGene00003389
WBGene00001365	WBGene00001574	WBGene00001746					WBGene00005078	WBGene00005308	WBGene00004377	WBGene00013656	WBGene00016799	WBGene00006603	WBGene00004241	WBGene00011110	WBGene00017816	WBGene00022090	WBGene00003735	WBGene00001443	WBGene00017551	WBGene00003948
WBGene00001371	WBGene00001580	WBGene00001747					WBGene00005097	WBGene00005346	WBGene00004383	WBGene00013657	WBGene00016823	WBGene00006609	WBGene00004242	WBGene00011131	WBGene00010015	WBGene00008423	WBGene00003738	WBGene00001481	WBGene00017703	WBGene00022369
WBGene00001372	WBGene00001582	WBGene00001748					WBGene00005098	WBGene00005351	WBGene00004385	WBGene00013712	WBGene00016871	WBGene00006611	WBGene00004243	WBGene00011145	WBGene00012716	WBGene00013713	WBGene00003776	WBGene00001482	WBGene00009893	WBGene00016590
WBGene00001393	WBGene00001584	WBGene00001749					WBGene00005120	WBGene00005423	WBGene00004400	WBGene00013771	WBGene00016885	WBGene00006620	WBGene00004246	WBGene00011205	WBGene00013688	WBGene00044447	WBGene00003777	WBGene00001483	WBGene00017643	WBGene00011043
WBGene00001396	WBGene00001589	WBGene00001812					WBGene00005148	WBGene00005440	WBGene00004413	WBGene00013775	WBGene00016937	WBGene00006625	WBGene00004249	WBGene00011206	WBGene00004702	WBGene00007601	WBGene00003786	WBGene00001486	WBGene00006053	WBGene00014151
WBGene00001401	WBGene00001590	WBGene00001813					WBGene00005297	WBGene00005447	WBGene00004423	WBGene00013776	WBGene00016997	WBGene00006644	WBGene00004254	WBGene00011267	WBGene00012095	WBGene00006509	WBGene00003800	WBGene00001487	WBGene00015287	WBGene00021465
WBGene00001402	WBGene00001595	WBGene00001816					WBGene00005321	WBGene00005490	WBGene00004509	WBGene00013785	WBGene00017069	WBGene00006645	WBGene00004268	WBGene00011291	WBGene00003228	WBGene00010763	WBGene00003803	WBGene00001491	WBGene00003466	WBGene00012000
WBGene00001404	WBGene00001596	WBGene00001827					WBGene00005346	WBGene00005528	WBGene00004682	WBGene00013801	WBGene00017082	WBGene00006661	WBGene00004270	WBGene00011303	WBGene00010624	WBGene00016322	WBGene00003815	WBGene00001497	WBGene00002979	WBGene00013188
WBGene00001405	WBGene00001597	WBGene00001829					WBGene00005351	WBGene00005610	WBGene00004727	WBGene00013811	WBGene00017106	WBGene00006671	WBGene00004271	WBGene00011352	WBGene00004436	WBGene00020003	WBGene00003818	WBGene00001498	WBGene00016675	WBGene00013106
WBGene00001406	WBGene00001598	WBGene00001830					WBGene00005440	WBGene00005643	WBGene00004729	WBGene00013823	WBGene00017182	WBGene00006675	WBGene00004276	WBGene00011388	WBGene00011994	WBGene00022298	WBGene00003822	WBGene00001499	WBGene00002173	WBGene00001028
WBGene00001411	WBGene00001599	WBGene00001832					WBGene00005490	WBGene00005707	WBGene00004739	WBGene00013824	WBGene00017259	WBGene00006677	WBGene00004277	WBGene00011393	WBGene00019715	WBGene00010869	WBGene00003827	WBGene00001503	WBGene00020053	WBGene00006711
WBGene00001412	WBGene00001600	WBGene00001833					WBGene00005610	WBGene00005813	WBGene00004745	WBGene00013825	WBGene00017264	WBGene00006689	WBGene00004282	WBGene00011398	WBGene00022335	WBGene00004962	WBGene00003830	WBGene00001505	WBGene00001579	WBGene00003949
WBGene00001413	WBGene00001601	WBGene00001834					WBGene00005707	WBGene00005898	WBGene00004746	WBGene00013830	WBGene00017286	WBGene00006719	WBGene00004284	WBGene00011399	WBGene00009272	WBGene00009513	WBGene00003864	WBGene00001509	WBGene00018314	WBGene00019129
WBGene00001414	WBGene00001603	WBGene00001839					WBGene00005813	WBGene00005903	WBGene00004751	WBGene00013855	WBGene00017344	WBGene00006765	WBGene00004307	WBGene00011433	WBGene00012037	WBGene00021787	WBGene00003877	WBGene00001510	WBGene00018000	WBGene00017482
WBGene00001423	WBGene00001606	WBGene00001840					WBGene00005951	WBGene00005951	WBGene00004765	WBGene00013886	WBGene00017395	WBGene00006787	WBGene00004308	WBGene00011488	WBGene00015487	WBGene00020177	WBGene00003902	WBGene00001511	WBGene00022596	WBGene00011631
WBGene00001424	WBGene00001607	WBGene00001855					WBGene00006048	WBGene00005953	WBGene00004778	WBGene00013890	WBGene00017405	WBGene00006788	WBGene00004313	WBGene00011489	WBGene00011985	WBGene00007301	WBGene00003903	WBGene00001513	WBGene00022085	WBGene00017087
WBGene00001426	WBGene00001609	WBGene00001856					WBGene00006049	WBGene00006016	WBGene00004795	WBGene00013926	WBGene00017419	WBGene00006790	WBGene00004317	WBGene00011492	WBGene00018137	WBGene00009681	WBGene00003914	WBGene00001514	WBGene00020414	WBGene00002228
WBGene00001427	WBGene00001630	WBGene00001860					WBGene00006057	WBGene00006048	WBGene00004809	WBGene00013995	WBGene00017422	WBGene00006792	WBGene00004319	WBGene00011497	WBGene00001482	WBGene00016707	WBGene00003918	WBGene00001526	WBGene00013710	WBGene00009731
WBGene00001431	WBGene00001632	WBGene00001862					WBGene00006062	WBGene00006049	WBGene00004816	WBGene00013999	WBGene00017423	WBGene00006797	WBGene00004334	WBGene00011498	WBGene00005007	WBGene00009016	WBGene00003919	WBGene00001527	WBGene00020516	WBGene00022077
WBGene00001443	WBGene00001635	WBGene00001865					WBGene00006066	WBGene00006057	WBGene00004821	WBGene00014029	WBGene00017452	WBGene00006801	WBGene00004336	WBGene00011499	WBGene00016291	WBGene00016351	WBGene00003920	WBGene00001538	WBGene00008498	WBGene00021715
WBGene00001482	WBGene00001645	WBGene00001869					WBGene00006083	WBGene00006064	WBGene00004827	WBGene00014051	WBGene00017515	WBGene00006822	WBGene00004339	WBGene00011501	WBGene00021056	WBGene00009324	WBGene00003922	WBGene00001558	WBGene00006815	WBGene00012277
WBGene00001483	WBGene00001646	WBGene00001872					WBGene00006130	WBGene00006130	WBGene00004857	WBGene00014069	WBGene00017556	WBGene00006824	WBGene00004343	WBGene00011531	WBGene00016073	WBGene00010155	WBGene00003923	WBGene00001561	WBGene00016892	WBGene00011412
WBGene00001486	WBGene00001647	WBGene00001874					WBGene00006149	WBGene00006216	WBGene00004862	WBGene00014082	WBGene00017571	WBGene00006825	WBGene00004350	WBGene00011576	WBGene00010556	WBGene00008299	WBGene00003925	WBGene00001563	WBGene00016890	WBGene00008933
WBGene00001487	WBGene00001648	WBGene00001919					WBGene00006150	WBGene00006266	WBGene00004887	WBGene00014085	WBGene00017627	WBGene00006827	WBGene00004351	WBGene00011591	WBGene00004723	WBGene00018087	WBGene00003926	WBGene00001565	WBGene00013478	WBGene00015133
WBGene00001491	WBGene00001653	WBGene00001929					WBGene00006268	WBGene00006268	WBGene00004892	WBGene00014090	WBGene00017629	WBGene00006832	WBGene00004352	WBGene00011592	WBGene00019800	WBGene00022699	WBGene00003927	WBGene00001566	WBGene00019951	WBGene00009289
WBGene00001496	WBGene00001660	WBGene00001937					WBGene00006272	WBGene00006306	WBGene00004893	WBGene00014103	WBGene00017681	WBGene00006844	WBGene00004353	WBGene00011626	WBGene00019354	WBGene00013723	WBGene00003948	WBGene00001571	WBGene00019825	WBGene00016449
WBGene00001497	WBGene00001661	WBGene00001945					WBGene00006342	WBGene00006351	WBGene00004900	WBGene00014121	WBGene00017725	WBGene00006853	WBGene00004354	WBGene00011635	WBGene00011087	WBGene00008581	WBGene00003950	WBGene00001574	WBGene00004909	WBGene00013200
WBGene00001498	WBGene00001679	WBGene00001946					WBGene00006351	WBGene00006353	WBGene00004905	WBGene00014127	WBGene00017728	WBGene00006875	WBGene00004356	WBGene00011645	WBGene00016508	WBGene00021878	WBGene00003951	WBGene00001580	WBGene00010289	WBGene00009123
WBGene00001499	WBGene00001682	WBGene00001949					WBGene00006353	WBGene00006364	WBGene00004908	WBGene00014128	WBGene00017729	WBGene00006942	WBGene00004367	WBGene00011663	WBGene00003073	WBGene00013303	WBGene00003952	WBGene00001582	WBGene00018163	WBGene00000473
WBGene00001501	WBGene00001683	WBGene00001950					WBGene00006384	WBGene00006384	WBGene00004913	WBGene00014129	WBGene00017751	WBGene00006959	WBGene00004370	WBGene00011680	WBGene00013241	WBGene00022700	WBGene00003953	WBGene00001585	WBGene00011176	WBGene00017770
WBGene00001503	WBGene00001686	WBGene00001971					WBGene00006393	WBGene00006393	WBGene00004923	WBGene00014155	WBGene00017767	WBGene00007044	WBGene00004371	WBGene00011696	WBGene00017210	WBGene00011203	WBGene00003956	WBGene00001589	WBGene00015689	WBGene00006698
WBGene00001505	WBGene00001688	WBGene00001972					WBGene00006394	WBGene00006423	WBGene00004929	WBGene00014156	WBGene00017782	WBGene00007049	WBGene00004374	WBGene00011733	WBGene00016837	WBGene00018336	WBGene00003957	WBGene00001590	WBGene00008994	WBGene00016139
WBGene00001509	WBGene00001689	WBGene00001973					WBGene00006423	WBGene00006432	WBGene00004933	WBGene00014158	WBGene00017828	WBGene00007056	WBGene00004375	WBGene00011771	WBGene00009772	WBGene00015345	WBGene00003958	WBGene00001595	WBGene00003464	WBGene00002219
WBGene00001510	WBGene00001740	WBGene00001974					WBGene00006436	WBGene00006436	WBGene00004951	WBGene00014171	WBGene00017870	WBGene00007060	WBGene00004377	WBGene00011829	WBGene00013109	WBGene00008153	WBGene00003962	WBGene00001596	WBGene00012018	WBGene00004323
WBGene00001511	WBGene00001743	WBGene00001975					WBGene00006441	WBGene00006472	WBGene00005008	WBGene00014197	WBGene00017890	WBGene00007070	WBGene00004378	WBGene00011860	WBGene00009368	WBGene00018296	WBGene00003963	WBGene00001597	WBGene00013437	WBGene00010230
WBGene00001513	WBGene00001744	WBGene00001977					WBGene00006448	WBGene00006477	WBGene00005013	WBGene00014229	WBGene00017977	WBGene00007080	WBGene00004384	WBGene00011917	WBGene00016148	WBGene00011378	WBGene00003964	WBGene00001598	WBGene00255426	WBGene00016245
WBGene00001514	WBGene00001746	WBGene00001978					WBGene00006461	WBGene00006494	WBGene00005061	WBGene00014238	WBGene00017979	WBGene00007081	WBGene00004391	WBGene00012003	WBGene00018721	WBGene00008124	WBGene00003980	WBGene00001599	WBGene00019261	WBGene00010542
WBGene00001526	WBGene00001747	WBGene00001979					WBGene00006472	WBGene00006504	WBGene00005077	WBGene00014239	WBGene00018223	WBGene00007082	WBGene00004392	WBGene00012014	WBGene00004424	WBGene00044674	WBGene00003982	WBGene00001600	WBGene00022005	WBGene00005007
WBGene00001527	WBGene00001748	WBGene00001983					WBGene00006477	WBGene00006508	WBGene00005078	WBGene00014240	WBGene00018238	WBGene00007084	WBGene00004403	WBGene00012033	WBGene00001094	WBGene00012547	WBGene00003989	WBGene00001601	WBGene00009079	WBGene00012936
WBGene00001538	WBGene00001749	WBGene00001997					WBGene00006478	WBGene00006517	WBGene00005120	WBGene00014241	WBGene00018309	WBGene00007117	WBGene00004457	WBGene00012103	WBGene00021192	WBGene00050915	WBGene00003996	WBGene00001603	WBGene00022003	WBGene00021736
WBGene00001558	WBGene00001755	WBGene00001999					WBGene00006494	WBGene00006522	WBGene00005147	WBGene00014997	WBGene00018322	WBGene00007148	WBGene00004682	WBGene00012124	WBGene00003395	WBGene00015765	WBGene00003999	WBGene00001606	WBGene00019556	WBGene00007788
WBGene00001561	WBGene00001793	WBGene00002000					WBGene00006504	WBGene00006524	WBGene00005148	WBGene00015006	WBGene00018390	WBGene00007156	WBGene00004721	WBGene00012159	WBGene00007705	WBGene00017978	WBGene00004000	WBGene00001607	WBGene00044167	WBGene00010616
WBGene00001563	WBGene00001808	WBGene00002001					WBGene00006508	WBGene00006527	WBGene00005191	WBGene00015026	WBGene00018433	WBGene00007159	WBGene00004727	WBGene00012198	WBGene00000197	WBGene00013085	WBGene00004014	WBGene00001609	WBGene00050915	WBGene00021327
WBGene00001565	WBGene00001812	WBGene00002002					WBGene00006517	WBGene00006532	WBGene00005517	WBGene00015032	WBGene00018439	WBGene00007169	WBGene00004729	WBGene00012201	WBGene00004409	WBGene00004958	WBGene00004020	WBGene00001613	WBGene00010624	WBGene00016326
WBGene00001566	WBGene00001813	WBGene00002005					WBGene00006522	WBGene00006543	WBGene00005898	WBGene00015038	WBGene00018455	WBGene00007179	WBGene00004735	WBGene00012222	WBGene00004491	WBGene00044272	WBGene00004032	WBGene00001629	WBGene00015929	WBGene00001060
WBGene00001568	WBGene00001815	WBGene00002008					WBGene00006523	WBGene00006555	WBGene00005903	WBGene00015041	WBGene00018456	WBGene00007180	WBGene00004743	WBGene00012227	WBGene00004437	WBGene00017059	WBGene00004037	WBGene00001630	WBGene00007197	WBGene00007554
WBGene00001571	WBGene00001827	WBGene00002010					WBGene00006527	WBGene00006556	WBGene00006055	WBGene00015049	WBGene00018468	WBGene00007190	WBGene00004744	WBGene00012228	WBGene00001337	WBGene00012979	WBGene00004043	WBGene00001632	WBGene00019530	WBGene00009341
WBGene00001574	WBGene00001829	WBGene00002025					WBGene00006532	WBGene00006557	WBGene00006083	WBGene00015089	WBGene00018496	WBGene00007209	WBGene00004745	WBGene00012272	WBGene00008005	WBGene00017112	WBGene00004046	WBGene00001645	WBGene00000869	WBGene00020968
WBGene00001579	WBGene00001830	WBGene00002027					WBGene00006556	WBGene00006582	WBGene00006342	WBGene00015096	WBGene00018577	WBGene00007224	WBGene00004746	WBGene00012289	WBGene00008729	WBGene00003456	WBGene00004053	WBGene00001647	WBGene00008780	WBGene00009711
WBGene00001580	WBGene00001831	WBGene00002032					WBGene00006561	WBGene00006591	WBGene00006351	WBGene00015097	WBGene00018615	WBGene00007230	WBGene00004749	WBGene00012299	WBGene00011412	WBGene00022621	WBGene00004059	WBGene00001648	WBGene00003465	WBGene00015098
WBGene00001582	WBGene00001832	WBGene00002033					WBGene00006582	WBGene00006594	WBGene00006353	WBGene00015115	WBGene00018634	WBGene00007239	WBGene00004750	WBGene00012326	WBGene00021466	WBGene00021398	WBGene00004062	WBGene00001653	WBGene00015978	WBGene00012551
WBGene00001584	WBGene00001833	WBGene00002034					WBGene00006592	WBGene00006599	WBGene00006364	WBGene00015210	WBGene00018667	WBGene00007244	WBGene00004762	WBGene00012366	WBGene00007111	WBGene00003434	WBGene00004063	WBGene00001660	WBGene00016358	WBGene00021721
WBGene00001585	WBGene00001834	WBGene00002036					WBGene00006594	WBGene00006603	WBGene00006384	WBGene00015211	WBGene00018711	WBGene00007248	WBGene00004765	WBGene00012375	WBGene00021347	WBGene00012087	WBGene00004075	WBGene00001661	WBGene00013513	WBGene00013435
WBGene00001589	WBGene00001839	WBGene00002043					WBGene00006599	WBGene00006606	WBGene00006393	WBGene00015216	WBGene00018761	WBGene00007249	WBGene00004769	WBGene00012388	WBGene00018362	WBGene00009684	WBGene00004076	WBGene00001679	WBGene00007053	WBGene00043984
WBGene00001590	WBGene00001840	WBGene00002045					WBGene00006603	WBGene00006611	WBGene00006394	WBGene00015229	WBGene00018813	WBGene00007255	WBGene00004771	WBGene00012407	WBGene00009123	WBGene00013999	WBGene00004084	WBGene00001682	WBGene00002193	WBGene00012982
WBGene00001595	WBGene00001855	WBGene00002046					WBGene00006606	WBGene00006640	WBGene00006423	WBGene00015230	WBGene00018862	WBGene00007261	WBGene00004774	WBGene00012412	WBGene00022153	WBGene00008659	WBGene00004101	WBGene00001683	WBGene00011487	WBGene00012692
WBGene00001596	WBGene00001856	WBGene00002047					WBGene00006611	WBGene00006646	WBGene00006432	WBGene00015243	WBGene00019044	WBGene00007269	WBGene00004786	WBGene00012490	WBGene00010044	WBGene00021996	WBGene00004103	WBGene00001686	WBGene00017035	WBGene00010409
WBGene00001597	WBGene00001860	WBGene00002059					WBGene00006615	WBGene00006657	WBGene00006436	WBGene00015287	WBGene00019082	WBGene00007274	WBGene00004798	WBGene00012492	WBGene00001433	WBGene00022007	WBGene00004109	WBGene00001688	WBGene00007305	WBGene00003788
WBGene00001598	WBGene00001862	WBGene00002061					WBGene00006661	WBGene00006661	WBGene00006494	WBGene00015305	WBGene00019119	WBGene00007301	WBGene00004804	WBGene00012547	WBGene00023419	WBGene00007793	WBGene00004116	WBGene00001689	WBGene00022155	WBGene00019808
WBGene00001599	WBGene00001865	WBGene00002066					WBGene00006668	WBGene00006662	WBGene00006498	WBGene00015306	WBGene00019122	WBGene00007306	WBGene00004813	WBGene00012554	WBGene00010638	WBGene00006416	WBGene00004131	WBGene00001740	WBGene00001916	WBGene00010845
WBGene00001600	WBGene00001869	WBGene00002068					WBGene00006694	WBGene00006674	WBGene00006517	WBGene00015320	WBGene00019138	WBGene00007308	WBGene00004817	WBGene00012564	WBGene00003596	WBGene00019895	WBGene00004134	WBGene00001743	WBGene00014029	WBGene00006542
WBGene00001601	WBGene00001872	WBGene00002070					WBGene00006695	WBGene00006694	WBGene00006524	WBGene00015331	WBGene00019139	WBGene00007320	WBGene00004820	WBGene00012570	WBGene00022599	WBGene00044684	WBGene00004147	WBGene00001744	WBGene00010323	WBGene00021133
WBGene00001603	WBGene00001874	WBGene00002072					WBGene00006705	WBGene00006705	WBGene00006527	WBGene00015345	WBGene00019142	WBGene00007323	WBGene00004821	WBGene00012624	WBGene00013150	WBGene00022751	WBGene00004167	WBGene00001746	WBGene00003426	WBGene00000079
WBGene00001606	WBGene00001919	WBGene00002073					WBGene00006722	WBGene00006750	WBGene00006541	WBGene00015360	WBGene00019194	WBGene00007327	WBGene00004822	WBGene00012644	WBGene00008569	WBGene00006050	WBGene00004172	WBGene00001747	WBGene00019986	WBGene00004460
WBGene00001607	WBGene00001929	WBGene00002074					WBGene00006738	WBGene00006753	WBGene00006546	WBGene00015390	WBGene00019240	WBGene00007335	WBGene00004827	WBGene00012666	WBGene00019323	WBGene00012637	WBGene00004186	WBGene00001748	WBGene00019997	WBGene00017053
WBGene00001609	WBGene00001930	WBGene00002075					WBGene00006742	WBGene00006767	WBGene00006552	WBGene00015407	WBGene00019266	WBGene00007337	WBGene00004829	WBGene00012675	WBGene00019631	WBGene00010254	WBGene00004189	WBGene00001749	WBGene00020139	WBGene00019600
WBGene00001629	WBGene00001937	WBGene00002077					WBGene00006753	WBGene00006784	WBGene00006561	WBGene00015421	WBGene00019267	WBGene00007354	WBGene00004860	WBGene00012695	WBGene00019002	WBGene00019430	WBGene00004205	WBGene00001793	WBGene00019949	WBGene00017916
WBGene00001630	WBGene00001945	WBGene00002078					WBGene00006767	WBGene00006788	WBGene00006570	WBGene00015422	WBGene00019302	WBGene00007357	WBGene00004862	WBGene00012704	WBGene00001401	WBGene00008541	WBGene00004208	WBGene00001808	WBGene00004904	WBGene00001598
WBGene00001632	WBGene00001946	WBGene00002079					WBGene00006788	WBGene00006790	WBGene00006591	WBGene00015456	WBGene00019303	WBGene00007363	WBGene00004876	WBGene00012717	WBGene00016993	WBGene00003468	WBGene00004215	WBGene00001812	WBGene00010265	WBGene00021313
WBGene00001635	WBGene00001971	WBGene00002080					WBGene00006801	WBGene00006801	WBGene00006599	WBGene00015516	WBGene00019316	WBGene00007378	WBGene00004884	WBGene00012719	WBGene00011308	WBGene00003450	WBGene00004254	WBGene00001813	WBGene00004906	WBGene00004897
WBGene00001645	WBGene00001972	WBGene00002083					WBGene00006802	WBGene00006802	WBGene00006615	WBGene00015572	WBGene00019365	WBGene00007380	WBGene00004889	WBGene00012758	WBGene00020422	WBGene00014246	WBGene00004258	WBGene00001815	WBGene00012401	WBGene00021829
WBGene00001647	WBGene00001973	WBGene00002136					WBGene00006810	WBGene00006809	WBGene00006640	WBGene00015573	WBGene00019372	WBGene00007381	WBGene00004893	WBGene00012759	WBGene00015920	WBGene00018930	WBGene00004259	WBGene00001816	WBGene00001875	WBGene00011037
WBGene00001648	WBGene00001974	WBGene00002143					WBGene00006820	WBGene00006812	WBGene00006661	WBGene00015614	WBGene00019381	WBGene00007382	WBGene00004897	WBGene00012792	WBGene00021514	WBGene00017542	WBGene00004266	WBGene00001827	WBGene00019509	WBGene00007118
WBGene00001653	WBGene00001975	WBGene00002144					WBGene00006822	WBGene00006820	WBGene00006668	WBGene00015615	WBGene00019417	WBGene00007383	WBGene00004927	WBGene00012806	WBGene00013144	WBGene00003449	WBGene00004271	WBGene00001829	WBGene00017384	WBGene00010806
WBGene00001660	WBGene00001977	WBGene00002148					WBGene00006830	WBGene00006830	WBGene00006674	WBGene00015616	WBGene00019420	WBGene00007388	WBGene00004928	WBGene00012829	WBGene00020423	WBGene00013437	WBGene00004274	WBGene00001830	WBGene00000020	WBGene00016444
WBGene00001661	WBGene00001978	WBGene00002153					WBGene00006874	WBGene00006843	WBGene00006675	WBGene00015630	WBGene00019434	WBGene00007415	WBGene00004945	WBGene00012831	WBGene00008934	WBGene00011173	WBGene00004296	WBGene00001831	WBGene00022778	WBGene00021022
WBGene00001662	WBGene00001979	WBGene00002169					WBGene00006876	WBGene00006845	WBGene00006722	WBGene00015685	WBGene00019491	WBGene00007419	WBGene00004951	WBGene00012848	WBGene00013862	WBGene00009646	WBGene00004319	WBGene00001832	WBGene00001489	WBGene00016961
WBGene00001679	WBGene00001983	WBGene00002180					WBGene00006961	WBGene00006894	WBGene00006738	WBGene00015690	WBGene00019513	WBGene00007421	WBGene00004984	WBGene00012854	WBGene00006307	WBGene00017808	WBGene00004320	WBGene00001833	WBGene00013085	WBGene00008171
WBGene00001682	WBGene00001985	WBGene00002186					WBGene00006962	WBGene00006902	WBGene00006742	WBGene00015860	WBGene00019535	WBGene00007424	WBGene00005008	WBGene00012866	WBGene00006512	WBGene00011176	WBGene00004323	WBGene00001834	WBGene00021151	WBGene00001595
WBGene00001683	WBGene00001997	WBGene00002191					WBGene00006975	WBGene00006951	WBGene00006745	WBGene00015890	WBGene00019568	WBGene00007427	WBGene00005010	WBGene00012867	WBGene00018898	WBGene00009313	WBGene00004336	WBGene00001835	WBGene00001395	WBGene00004895
WBGene00001686	WBGene00001998	WBGene00002193					WBGene00006982	WBGene00006961	WBGene00006750	WBGene00015893	WBGene00019569	WBGene00007446	WBGene00005022	WBGene00012890	WBGene00002001	WBGene00044003	WBGene00004337	WBGene00001838	WBGene00013290	WBGene00000896
WBGene00001688	WBGene00001999	WBGene00002196					WBGene00006986	WBGene00006962	WBGene00006753	WBGene00015917	WBGene00019578	WBGene00007448	WBGene00005023	WBGene00012904	WBGene00010781	WBGene00020627	WBGene00004338	WBGene00001839	WBGene00015713	WBGene00002324
WBGene00001689	WBGene00002000	WBGene00002201					WBGene00006987	WBGene00006975	WBGene00006756	WBGene00015934	WBGene00019611	WBGene00007454	WBGene00005024	WBGene00012952	WBGene00007184	WBGene00011114	WBGene00004357	WBGene00001840	WBGene00016730	WBGene00011087
WBGene00001740	WBGene00002001	WBGene00002202					WBGene00007013	WBGene00006982	WBGene00006771	WBGene00015937	WBGene00019705	WBGene00007457	WBGene00005025	WBGene00012957	WBGene00004339	WBGene00013449	WBGene00004373	WBGene00001843	WBGene00018563	WBGene00007974
WBGene00001743	WBGene00002002	WBGene00002204					WBGene00007015	WBGene00007007	WBGene00006779	WBGene00015942	WBGene00019723	WBGene00007474	WBGene00005026	WBGene00012967	WBGene00009987	WBGene00017444	WBGene00004378	WBGene00001853	WBGene00001885	WBGene00011759
WBGene00001744	WBGene00002005	WBGene00002206					WBGene00007019	WBGene00007013	WBGene00006784	WBGene00015944	WBGene00019729	WBGene00007478	WBGene00005078	WBGene00012969	WBGene00011062	WBGene00016040	WBGene00004388	WBGene00001855	WBGene00010266	WBGene00017293
WBGene00001746	WBGene00002008	WBGene00002212					WBGene00007022	WBGene00007015	WBGene00006788	WBGene00015982	WBGene00019735	WBGene00007479	WBGene00006066	WBGene00012985	WBGene00006977	WBGene00015944	WBGene00004408	WBGene00001856	WBGene00011203	WBGene00013209
WBGene00001747	WBGene00002010	WBGene00002214					WBGene00007025	WBGene00007022	WBGene00006801	WBGene00015994	WBGene00019777	WBGene00007480	WBGene00006324	WBGene00012990	WBGene00012220	WBGene00020223	WBGene00004409	WBGene00001862	WBGene00019643	WBGene00003406
WBGene00001748	WBGene00002025	WBGene00002219					WBGene00007059	WBGene00007047	WBGene00006802	WBGene00016006	WBGene00019814	WBGene00007489	WBGene00006342	WBGene00012993	WBGene00003882	WBGene00021720	WBGene00004410	WBGene00001864	WBGene00019941	WBGene00004188
WBGene00001749	WBGene00002027	WBGene00002225					WBGene00007060	WBGene00007055	WBGene00006805	WBGene00016040	WBGene00019816	WBGene00007503	WBGene00006349	WBGene00013009	WBGene00018901	WBGene00016752	WBGene00004412	WBGene00001865	WBGene00021128	WBGene00000891
WBGene00001793	WBGene00002032	WBGene00002226					WBGene00007063	WBGene00007058	WBGene00006810	WBGene00016053	WBGene00019871	WBGene00007507	WBGene00006364	WBGene00013036	WBGene00017993	WBGene00021006	WBGene00004413	WBGene00001867	WBGene00015246	WBGene00014576
WBGene00001808	WBGene00002033	WBGene00002227					WBGene00007065	WBGene00007060	WBGene00006812	WBGene00016054	WBGene00019872	WBGene00007512	WBGene00006368	WBGene00013062	WBGene00006737	WBGene00003446	WBGene00004414	WBGene00001869	WBGene00018134	WBGene00015011
WBGene00001812	WBGene00002034	WBGene00002228					WBGene00007079	WBGene00007063	WBGene00006825	WBGene00016075	WBGene00019881	WBGene00007515	WBGene00006369	WBGene00013152	WBGene00021763	WBGene00012173	WBGene00004415	WBGene00001872	WBGene00008272	WBGene00019218
WBGene00001813	WBGene00002036	WBGene00002229					WBGene00007085	WBGene00007065	WBGene00006830	WBGene00016083	WBGene00019903	WBGene00007521	WBGene00006384	WBGene00013162	WBGene00006375	WBGene00011132	WBGene00004416	WBGene00001874	WBGene00008912	WBGene00006514
WBGene00001815	WBGene00002043	WBGene00002231					WBGene00007088	WBGene00007071	WBGene00006836	WBGene00016085	WBGene00019905	WBGene00007533	WBGene00006388	WBGene00013163	WBGene00004387	WBGene00018158	WBGene00004417	WBGene00001906	WBGene00010238	WBGene00001599
WBGene00001816	WBGene00002045	WBGene00002238					WBGene00007089	WBGene00007079	WBGene00006843	WBGene00016111	WBGene00019938	WBGene00007538	WBGene00006393	WBGene00013198	WBGene00010263	WBGene00013138	WBGene00004419	WBGene00001919	WBGene00016312	WBGene00021514
WBGene00001827	WBGene00002046	WBGene00002240					WBGene00007090	WBGene00007081	WBGene00006874	WBGene00016125	WBGene00019959	WBGene00007548	WBGene00006394	WBGene00013202	WBGene00004698	WBGene00023490	WBGene00004420	WBGene00001920	WBGene00003446	WBGene00002335
WBGene00001829	WBGene00002047	WBGene00002241					WBGene00007099	WBGene00007085	WBGene00006887	WBGene00016137	WBGene00020018	WBGene00007549	WBGene00006405	WBGene00013208	WBGene00012565	WBGene00012741	WBGene00004421	WBGene00001922	WBGene00010246	WBGene00008147
WBGene00001830	WBGene00002059	WBGene00002244					WBGene00007103	WBGene00007088	WBGene00006894	WBGene00016168	WBGene00020183	WBGene00007559	WBGene00006410	WBGene00013228	WBGene00020948	WBGene00007714	WBGene00004422	WBGene00001929	WBGene00020128	WBGene00000796
WBGene00001831	WBGene00002061	WBGene00002245					WBGene00007108	WBGene00007089	WBGene00006902	WBGene00016172	WBGene00020290	WBGene00007562	WBGene00006431	WBGene00013230	WBGene00000235	WBGene00011401	WBGene00004424	WBGene00001930	WBGene00010991	WBGene00004896
WBGene00001832	WBGene00002064	WBGene00002247					WBGene00007114	WBGene00007090	WBGene00006923	WBGene00016181	WBGene00020306	WBGene00007563	WBGene00006432	WBGene00013233	WBGene00016601	WBGene00007222	WBGene00004425	WBGene00001933	WBGene00018232	WBGene00013150
WBGene00001833	WBGene00002066	WBGene00002249					WBGene00007124	WBGene00007099	WBGene00006961	WBGene00016183	WBGene00020313	WBGene00007569	WBGene00006434	WBGene00013234	WBGene00017801	WBGene00012138	WBGene00004426	WBGene00001934	WBGene00011405	WBGene00008118
WBGene00001834	WBGene00002068	WBGene00002250					WBGene00007129	WBGene00007108	WBGene00006962	WBGene00016213	WBGene00020345	WBGene00007570	WBGene00006440	WBGene00013236	WBGene00016166	WBGene00016825	WBGene00004427	WBGene00001935	WBGene00014032	WBGene00001029
WBGene00001835	WBGene00002070	WBGene00002251					WBGene00007132	WBGene00007124	WBGene00006982	WBGene00016288	WBGene00020407	WBGene00007571	WBGene00006443	WBGene00013244	WBGene00004185	WBGene00018526	WBGene00004429	WBGene00001936	WBGene00008230	WBGene00002196
WBGene00001839	WBGene00002072	WBGene00002256					WBGene00007136	WBGene00007129	WBGene00006985	WBGene00016337	WBGene00020450	WBGene00007572	WBGene00006467	WBGene00013246	WBGene00012830	WBGene00018347	WBGene00004431	WBGene00001937	WBGene00000838	WBGene00000203
WBGene00001840	WBGene00002073	WBGene00002262					WBGene00007140	WBGene00007136	WBGene00006987	WBGene00016351	WBGene00020457	WBGene00007574	WBGene00006472	WBGene00013248	WBGene00013997	WBGene00018525	WBGene00004433	WBGene00001938	WBGene00020443	WBGene00017988
WBGene00001855	WBGene00002074	WBGene00002275					WBGene00007142	WBGene00007140	WBGene00007015	WBGene00016357	WBGene00020486	WBGene00007584	WBGene00006474	WBGene00013249	WBGene00010875	WBGene00017055	WBGene00004434	WBGene00001942	WBGene00018980	WBGene00015450
WBGene00001856	WBGene00002075	WBGene00002276					WBGene00007159	WBGene00007142	WBGene00007019	WBGene00016358	WBGene00020496	WBGene00007591	WBGene00006477	WBGene00013321	WBGene00012556	WBGene00009941	WBGene00004435	WBGene00001946	WBGene00019084	WBGene00004502
WBGene00001860	WBGene00002077	WBGene00002295					WBGene00007162	WBGene00007159	WBGene00007025	WBGene00016388	WBGene00020540	WBGene00007597	WBGene00006493	WBGene00013323	WBGene00004179	WBGene00010136	WBGene00004436	WBGene00001971	WBGene00021820	WBGene00001402
WBGene00001862	WBGene00002078	WBGene00002297					WBGene00007173	WBGene00007162	WBGene00007047	WBGene00016389	WBGene00020598	WBGene00007601	WBGene00006496	WBGene00013348	WBGene00019658	WBGene00015193	WBGene00004439	WBGene00001972	WBGene00016382	WBGene00013312
WBGene00001865	WBGene00002079	WBGene00002324					WBGene00007176	WBGene00007175	WBGene00007055	WBGene00016410	WBGene00020630	WBGene00007610	WBGene00006503	WBGene00013352	WBGene00007235	WBGene00006449	WBGene00004440	WBGene00001973	WBGene00008811	WBGene00001320
WBGene00001867	WBGene00002080	WBGene00002335					WBGene00007179	WBGene00007176	WBGene00007058	WBGene00016416	WBGene00020642	WBGene00007611	WBGene00006514	WBGene00013373	WBGene00001497	WBGene00008498	WBGene00004441	WBGene00001974	WBGene00016040	WBGene00002064
WBGene00001869	WBGene00002083	WBGene00002344					WBGene00007196	WBGene00007179	WBGene00007063	WBGene00016429	WBGene00020666	WBGene00007613	WBGene00006516	WBGene00013376	WBGene00001229	WBGene00010324	WBGene00004442	WBGene00001977	WBGene00013279	WBGene00012845
WBGene00001872	WBGene00002120	WBGene00002363					WBGene00007202	WBGene00007182	WBGene00007065	WBGene00016441	WBGene00020669	WBGene00007618	WBGene00006517	WBGene00013387	WBGene00006817	WBGene00015331	WBGene00004443	WBGene00001978	WBGene00009397	WBGene00010141
WBGene00001874	WBGene00002129	WBGene00002368					WBGene00007214	WBGene00007214	WBGene00007076	WBGene00016511	WBGene00020673	WBGene00007631	WBGene00006523	WBGene00013403	WBGene00004217	WBGene00018120	WBGene00004444	WBGene00001979	WBGene00012121	WBGene00010638
WBGene00001876	WBGene00002136	WBGene00002637					WBGene00007218	WBGene00007218	WBGene00007085	WBGene00016512	WBGene00020744	WBGene00007632	WBGene00006546	WBGene00013429	WBGene00012187	WBGene00007060	WBGene00004445	WBGene00001980	WBGene00045371	WBGene00017830
WBGene00001906	WBGene00002143	WBGene00002694					WBGene00007219	WBGene00007222	WBGene00007088	WBGene00016641	WBGene00020754	WBGene00007633	WBGene00006552	WBGene00013462	WBGene00020089	WBGene00007610	WBGene00004446	WBGene00001983	WBGene00003433	WBGene00002002
WBGene00001919	WBGene00002144	WBGene00002717					WBGene00007222	WBGene00007224	WBGene00007090	WBGene00016730	WBGene00020756	WBGene00007639	WBGene00006555	WBGene00013499	WBGene00007171	WBGene00021154	WBGene00004447	WBGene00001985	WBGene00011954	WBGene00020172
WBGene00001920	WBGene00002148	WBGene00002783					WBGene00007230	WBGene00007230	WBGene00007096	WBGene00016735	WBGene00020778	WBGene00007641	WBGene00006562	WBGene00013500	WBGene00001051	WBGene00019785	WBGene00004448	WBGene00001996	WBGene00020991	WBGene00020464
WBGene00001929	WBGene00002153	WBGene00002845					WBGene00007261	WBGene00007249	WBGene00007099	WBGene00016742	WBGene00020829	WBGene00007653	WBGene00006575	WBGene00013501	WBGene00009341	WBGene00015089	WBGene00004449	WBGene00001997	WBGene00017393	WBGene00007684
WBGene00001930	WBGene00002162	WBGene00002850					WBGene00007274	WBGene00007252	WBGene00007108	WBGene00016765	WBGene00020832	WBGene00007675	WBGene00006578	WBGene00013511	WBGene00021595	WBGene00009708	WBGene00004450	WBGene00001998	WBGene00016286	WBGene00016390
WBGene00001932	WBGene00002169	WBGene00002855					WBGene00007275	WBGene00007254	WBGene00007124	WBGene00016780	WBGene00020852	WBGene00007680	WBGene00006593	WBGene00013531	WBGene00004044	WBGene00012549	WBGene00004452	WBGene00001999	WBGene00003957	WBGene00004706
WBGene00001933	WBGene00002180	WBGene00002879					WBGene00007281	WBGene00007261	WBGene00007125	WBGene00016800	WBGene00020930	WBGene00007688	WBGene00006605	WBGene00013547	WBGene00002046	WBGene00015937	WBGene00004453	WBGene00002000	WBGene00018811	WBGene00012897
WBGene00001934	WBGene00002186	WBGene00002889					WBGene00007299	WBGene00007274	WBGene00007129	WBGene00016807	WBGene00020955	WBGene00007699	WBGene00006607	WBGene00013554	WBGene00017774	WBGene00020350	WBGene00004456	WBGene00002001	WBGene00001918	WBGene00007709
WBGene00001937	WBGene00002191	WBGene00002891					WBGene00007309	WBGene00007281	WBGene00007133	WBGene00016825	WBGene00020988	WBGene00007700	WBGene00006618	WBGene00013561	WBGene00013880	WBGene00020659	WBGene00004457	WBGene00002003	WBGene00014158	WBGene00009004
WBGene00001938	WBGene00002193	WBGene00002957					WBGene00007313	WBGene00007290	WBGene00007136	WBGene00016826	WBGene00021001	WBGene00007703	WBGene00006619	WBGene00013563	WBGene00002078	WBGene00014174	WBGene00004459	WBGene00002004	WBGene00021010	WBGene00016055
WBGene00001942	WBGene00002196	WBGene00002981					WBGene00007323	WBGene00007296	WBGene00007140	WBGene00016839	WBGene00021027	WBGene00007714	WBGene00006638	WBGene00013574	WBGene00017997	WBGene00007763	WBGene00004460	WBGene00002005	WBGene00044928	WBGene00001748
WBGene00001945	WBGene00002198	WBGene00002985					WBGene00007331	WBGene00007299	WBGene00007162	WBGene00016890	WBGene00021037	WBGene00007732	WBGene00006649	WBGene00013575	WBGene00012693	WBGene00019063	WBGene00004463	WBGene00002008	WBGene00006648	WBGene00012887
WBGene00001946	WBGene00002201	WBGene00002986					WBGene00007335	WBGene00007313	WBGene00007176	WBGene00016926	WBGene00021039	WBGene00007733	WBGene00006705	WBGene00013603	WBGene00011282	WBGene00021650	WBGene00004464	WBGene00002010	WBGene00015422	WBGene00021004
WBGene00001971	WBGene00002202	WBGene00002994					WBGene00007340	WBGene00007320	WBGene00007187	WBGene00016949	WBGene00021051	WBGene00007734	WBGene00006729	WBGene00013604	WBGene00007645	WBGene00006057	WBGene00004465	WBGene00002025	WBGene00019257	WBGene00004279
WBGene00001972	WBGene00002204	WBGene00002998					WBGene00007347	WBGene00007323	WBGene00007196	WBGene00016950	WBGene00021055	WBGene00007735	WBGene00006742	WBGene00013613	WBGene00019953	WBGene00009402	WBGene00004466	WBGene00002027	WBGene00007724	WBGene00022722
WBGene00001973	WBGene00002206	WBGene00003002					WBGene00007351	WBGene00007335	WBGene00007219	WBGene00016956	WBGene00021068	WBGene00007740	WBGene00006763	WBGene00013620	WBGene00021074	WBGene00012786	WBGene00004469	WBGene00002032	WBGene00022700	WBGene00020588
WBGene00001974	WBGene00002208	WBGene00003009					WBGene00007367	WBGene00007340	WBGene00007242	WBGene00016963	WBGene00021096	WBGene00007749	WBGene00006773	WBGene00013622	WBGene00007623	WBGene00014158	WBGene00004470	WBGene00002033	WBGene00007255	WBGene00003390
WBGene00001975	WBGene00002212	WBGene00003010					WBGene00007378	WBGene00007341	WBGene00007261	WBGene00016988	WBGene00021193	WBGene00007751	WBGene00006776	WBGene00013632	WBGene00011230	WBGene00014129	WBGene00004471	WBGene00002034	WBGene00010869	WBGene00002046
WBGene00001977	WBGene00002214	WBGene00003019					WBGene00007380	WBGene00007348	WBGene00007281	WBGene00017015	WBGene00021246	WBGene00007752	WBGene00006786	WBGene00013639	WBGene00011526	WBGene00010874	WBGene00004473	WBGene00002035	WBGene00004259	WBGene00007927
WBGene00001978	WBGene00002215	WBGene00003020					WBGene00007381	WBGene00007363	WBGene00007290	WBGene00017035	WBGene00021264	WBGene00007753	WBGene00006796	WBGene00013666	WBGene00007150	WBGene00014082	WBGene00004474	WBGene00002036	WBGene00018823	WBGene00008857
WBGene00001979	WBGene00002219	WBGene00003022					WBGene00007395	WBGene00007366	WBGene00007331	WBGene00017050	WBGene00021274	WBGene00007756	WBGene00006804	WBGene00013672	WBGene00000465	WBGene00014116	WBGene00004475	WBGene00002043	WBGene00019813	WBGene00010621
WBGene00001983	WBGene00002225	WBGene00003026					WBGene00007401	WBGene00007378	WBGene00007372	WBGene00017063	WBGene00021302	WBGene00007763	WBGene00006810	WBGene00013698	WBGene00003074	WBGene00021114	WBGene00004476	WBGene00002046	WBGene00003452	WBGene00004266
WBGene00001985	WBGene00002226	WBGene00003030					WBGene00007429	WBGene00007380	WBGene00007380	WBGene00017069	WBGene00021307	WBGene00007777	WBGene00006812	WBGene00013746	WBGene00019698	WBGene00022617	WBGene00004477	WBGene00002047	WBGene00015661	WBGene00001566
WBGene00001996	WBGene00002227	WBGene00003034					WBGene00007445	WBGene00007381	WBGene00007381	WBGene00017102	WBGene00021308	WBGene00007778	WBGene00006816	WBGene00013755	WBGene00010304	WBGene00020019	WBGene00004478	WBGene00002059	WBGene00012637	WBGene00004305
WBGene00001997	WBGene00002228	WBGene00003036					WBGene00007454	WBGene00007391	WBGene00007388	WBGene00017172	WBGene00021319	WBGene00007779	WBGene00006823	WBGene00013775	WBGene00011311	WBGene00044122	WBGene00004479	WBGene00002061	WBGene00019608	WBGene00020348
WBGene00001998	WBGene00002229	WBGene00003037					WBGene00007457	WBGene00007401	WBGene00007391	WBGene00017179	WBGene00021345	WBGene00007791	WBGene00006836	WBGene00013789	WBGene00022794	WBGene00019260	WBGene00004480	WBGene00002064	WBGene00012689	WBGene00008683
WBGene00001999	WBGene00002231	WBGene00003041					WBGene00007465	WBGene00007405	WBGene00007405	WBGene00017211	WBGene00021353	WBGene00007792	WBGene00006843	WBGene00013791	WBGene00008417	WBGene00010650	WBGene00004481	WBGene00002066	WBGene00006730	WBGene00002225
WBGene00002000	WBGene00002238	WBGene00003047					WBGene00007479	WBGene00007417	WBGene00007417	WBGene00017213	WBGene00021369	WBGene00007793	WBGene00006862	WBGene00013795	WBGene00021901	WBGene00011134	WBGene00004482	WBGene00002068	WBGene00017736	WBGene00006740
WBGene00002001	WBGene00002240	WBGene00003048					WBGene00007480	WBGene00007454	WBGene00007419	WBGene00017231	WBGene00021387	WBGene00007794	WBGene00006868	WBGene00013799	WBGene00001996	WBGene00018840	WBGene00004483	WBGene00002072	WBGene00013560	WBGene00007476
WBGene00002002	WBGene00002241	WBGene00003052					WBGene00007487	WBGene00007457	WBGene00007485	WBGene00017264	WBGene00021402	WBGene00007795	WBGene00006869	WBGene00013802	WBGene00019126	WBGene00019062	WBGene00004484	WBGene00002073	WBGene00002058	WBGene00013808
WBGene00002003	WBGene00002244	WBGene00003059					WBGene00007515	WBGene00007458	WBGene00007487	WBGene00017265	WBGene00021428	WBGene00007799	WBGene00006890	WBGene00013805	WBGene00018016	WBGene00007320	WBGene00004485	WBGene00002074	WBGene00009193	WBGene00016142
WBGene00002004	WBGene00002245	WBGene00003060					WBGene00007522	WBGene00007479	WBGene00007515	WBGene00017267	WBGene00021447	WBGene00007825	WBGene00006916	WBGene00013830	WBGene00011988	WBGene00009277	WBGene00004486	WBGene00002075	WBGene00018122	WBGene00003923
WBGene00002005	WBGene00002249	WBGene00003062					WBGene00007532	WBGene00007480	WBGene00007532	WBGene00017366	WBGene00021483	WBGene00007849	WBGene00006921	WBGene00013857	WBGene00003797	WBGene00011748	WBGene00004487	WBGene00002076	WBGene00020985	WBGene00010537
WBGene00002008	WBGene00002250	WBGene00003063					WBGene00007538	WBGene00007485	WBGene00007538	WBGene00017384	WBGene00021515	WBGene00007856	WBGene00006922	WBGene00013859	WBGene00009477	WBGene00006053	WBGene00004488	WBGene00002077	WBGene00011738	WBGene00021667
WBGene00002010	WBGene00002251	WBGene00003064					WBGene00007547	WBGene00007489	WBGene00007547	WBGene00017387	WBGene00021637	WBGene00007862	WBGene00006975	WBGene00013881	WBGene00021920	WBGene00013279	WBGene00004491	WBGene00002078	WBGene00012983	WBGene00004458
WBGene00002025	WBGene00002256	WBGene00003065					WBGene00007548	WBGene00007515	WBGene00007577	WBGene00017413	WBGene00021645	WBGene00007863	WBGene00006977	WBGene00013893	WBGene00017348	WBGene00010377	WBGene00004492	WBGene00002079	WBGene00015696	WBGene00019698
WBGene00002027	WBGene00002275	WBGene00003073					WBGene00007549	WBGene00007522	WBGene00007578	WBGene00017415	WBGene00021654	WBGene00007888	WBGene00006987	WBGene00013914	WBGene00017989	WBGene00015558	WBGene00004493	WBGene00002080	WBGene00013651	WBGene00020896
WBGene00002028	WBGene00002276	WBGene00003077					WBGene00007569	WBGene00007532	WBGene00007600	WBGene00017430	WBGene00021655	WBGene00007917	WBGene00006996	WBGene00013917	WBGene00021063	WBGene00007306	WBGene00004494	WBGene00002083	WBGene00002215	WBGene00004891
WBGene00002032	WBGene00002297	WBGene00003078					WBGene00007570	WBGene00007538	WBGene00007603	WBGene00017441	WBGene00021656	WBGene00007919	WBGene00007007	WBGene00013926	WBGene00001597	WBGene00045247	WBGene00004495	WBGene00002129	WBGene00003078	WBGene00015687
WBGene00002033	WBGene00002324	WBGene00003081					WBGene00007571	WBGene00007547	WBGene00007609	WBGene00017442	WBGene00021658	WBGene00007923	WBGene00007008	WBGene00013999	WBGene00020796	WBGene00002120	WBGene00004496	WBGene00002130	WBGene00007549	WBGene00219803
WBGene00002034	WBGene00002335	WBGene00003083					WBGene00007572	WBGene00007548	WBGene00007618	WBGene00017520	WBGene00021678	WBGene00007926	WBGene00007011	WBGene00014015	WBGene00007092	WBGene00044347	WBGene00004497	WBGene00002133	WBGene00022102	WBGene00000869
WBGene00002035	WBGene00002344	WBGene00003084					WBGene00007577	WBGene00007549	WBGene00007624	WBGene00017536	WBGene00021726	WBGene00007944	WBGene00007013	WBGene00014027	WBGene00006571	WBGene00018232	WBGene00004498	WBGene00002136	WBGene00006464	WBGene00018124
WBGene00002036	WBGene00002363	WBGene00003085					WBGene00007578	WBGene00007559	WBGene00007632	WBGene00017545	WBGene00021739	WBGene00007948	WBGene00007024	WBGene00014033	WBGene00010582	WBGene00013888	WBGene00004499	WBGene00002143	WBGene00010915	WBGene00015731
WBGene00002042	WBGene00002368	WBGene00003123					WBGene00007609	WBGene00007567	WBGene00007652	WBGene00017550	WBGene00021747	WBGene00007951	WBGene00007047	WBGene00014069	WBGene00021200	WBGene00007613	WBGene00004501	WBGene00002144	WBGene00008383	WBGene00021073
WBGene00002043	WBGene00002583	WBGene00003130					WBGene00007613	WBGene00007569	WBGene00007667	WBGene00017554	WBGene00021750	WBGene00007959	WBGene00007053	WBGene00014082	WBGene00003123	WBGene00015917	WBGene00004503	WBGene00002147	WBGene00012207	WBGene00017031
WBGene00002045	WBGene00002637	WBGene00003132					WBGene00007618	WBGene00007570	WBGene00007679	WBGene00017555	WBGene00021790	WBGene00007977	WBGene00007063	WBGene00014105	WBGene00017696	WBGene00015348	WBGene00004505	WBGene00002148	WBGene00002038	WBGene00010582
WBGene00002046	WBGene00002694	WBGene00003133					WBGene00007624	WBGene00007571	WBGene00007680	WBGene00017559	WBGene00021799	WBGene00007986	WBGene00007064	WBGene00014109	WBGene00021475	WBGene00009185	WBGene00004506	WBGene00002152	WBGene00016954	WBGene00010787
WBGene00002047	WBGene00002696	WBGene00003134					WBGene00007626	WBGene00007578	WBGene00007692	WBGene00017565	WBGene00021819	WBGene00007987	WBGene00007068	WBGene00014130	WBGene00004679	WBGene00015634	WBGene00004510	WBGene00002153	WBGene00015097	WBGene00002033
WBGene00002059	WBGene00002717	WBGene00003136					WBGene00007652	WBGene00007611	WBGene00007694	WBGene00017576	WBGene00021863	WBGene00007998	WBGene00007091	WBGene00014148	WBGene00008948	WBGene00016053	WBGene00004698	WBGene00002162	WBGene00019619	WBGene00013178
WBGene00002061	WBGene00002783	WBGene00003144					WBGene00007656	WBGene00007613	WBGene00007705	WBGene00017589	WBGene00021887	WBGene00008001	WBGene00007109	WBGene00014156	WBGene00020951	WBGene00011493	WBGene00004728	WBGene00002169	WBGene00009685	WBGene00006715
WBGene00002064	WBGene00002845	WBGene00003148					WBGene00007657	WBGene00007618	WBGene00007717	WBGene00017595	WBGene00021898	WBGene00008007	WBGene00007118	WBGene00014166	WBGene00011720	WBGene00014197	WBGene00004736	WBGene00002180	WBGene00001487	WBGene00003904
WBGene00002066	WBGene00002850	WBGene00003149					WBGene00007660	WBGene00007641	WBGene00007735	WBGene00017596	WBGene00021970	WBGene00008010	WBGene00007121	WBGene00014199	WBGene00000264	WBGene00010920	WBGene00004746	WBGene00002185	WBGene00022795	WBGene00012676
WBGene00002068	WBGene00002855	WBGene00003150					WBGene00007672	WBGene00007652	WBGene00007769	WBGene00017629	WBGene00021976	WBGene00008018	WBGene00007128	WBGene00014202	WBGene00044636	WBGene00015929	WBGene00004754	WBGene00002186	WBGene00002271	WBGene00255595
WBGene00002070	WBGene00002879	WBGene00003155					WBGene00007692	WBGene00007656	WBGene00007771	WBGene00017636	WBGene00021987	WBGene00008019	WBGene00007129	WBGene00014206	WBGene00008164	WBGene00007457	WBGene00004755	WBGene00002191	WBGene00015627	WBGene00011311
WBGene00002072	WBGene00002889	WBGene00003156					WBGene00007717	WBGene00007657	WBGene00007786	WBGene00017672	WBGene00022039	WBGene00008040	WBGene00007150	WBGene00014213	WBGene00001609	WBGene00010241	WBGene00004756	WBGene00002192	WBGene00003463	WBGene00016173
WBGene00002073	WBGene00002891	WBGene00003157					WBGene00007722	WBGene00007660	WBGene00007812	WBGene00017681	WBGene00022063	WBGene00008051	WBGene00007162	WBGene00014801	WBGene00021735	WBGene00007597	WBGene00004759	WBGene00002193	WBGene00019492	WBGene00007686
WBGene00002074	WBGene00002957	WBGene00003158					WBGene00007734	WBGene00007667	WBGene00007813	WBGene00017724	WBGene00022110	WBGene00008063	WBGene00007167	WBGene00014807	WBGene00016245	WBGene00013310	WBGene00004760	WBGene00002196	WBGene00012741	WBGene00016440
WBGene00002075	WBGene00002981	WBGene00003159					WBGene00007735	WBGene00007672	WBGene00007837	WBGene00017725	WBGene00022177	WBGene00008074	WBGene00007168	WBGene00014871	WBGene00010435	WBGene00012486	WBGene00004768	WBGene00002198	WBGene00011802	WBGene00007500
WBGene00002077	WBGene00002985	WBGene00003160					WBGene00007744	WBGene00007688	WBGene00007840	WBGene00017803	WBGene00022178	WBGene00008077	WBGene00007170	WBGene00015012	WBGene00016313	WBGene00012219	WBGene00004782	WBGene00002201	WBGene00019664	WBGene00010428
WBGene00002078	WBGene00002994	WBGene00003161					WBGene00007746	WBGene00007692	WBGene00007846	WBGene00017869	WBGene00022198	WBGene00008079	WBGene00007171	WBGene00015014	WBGene00007194	WBGene00019461	WBGene00004789	WBGene00002202	WBGene00022876	WBGene00007624
WBGene00002079	WBGene00002997	WBGene00003162					WBGene00007750	WBGene00007699	WBGene00007849	WBGene00017870	WBGene00022211	WBGene00008089	WBGene00007175	WBGene00015020	WBGene00018305	WBGene00015855	WBGene00004804	WBGene00002204	WBGene00010254	WBGene00011648
WBGene00002080	WBGene00002998	WBGene00003164					WBGene00007765	WBGene00007717	WBGene00007850	WBGene00017877	WBGene00022215	WBGene00008092	WBGene00007225	WBGene00015037	WBGene00009441	WBGene00016698	WBGene00004807	WBGene00002206	WBGene00002855	WBGene00018625
WBGene00002083	WBGene00003002	WBGene00003172					WBGene00007771	WBGene00007734	WBGene00007855	WBGene00017909	WBGene00022225	WBGene00008101	WBGene00007227	WBGene00015064	WBGene00019400	WBGene00008383	WBGene00004808	WBGene00002208	WBGene00010082	WBGene00020190
WBGene00002129	WBGene00003009	WBGene00003177					WBGene00007773	WBGene00007735	WBGene00007870	WBGene00017977	WBGene00022237	WBGene00008106	WBGene00007242	WBGene00015099	WBGene00004471	WBGene00002198	WBGene00004855	WBGene00002214	WBGene00016541	WBGene00007194
WBGene00002130	WBGene00003010	WBGene00003183					WBGene00007774	WBGene00007750	WBGene00007877	WBGene00017978	WBGene00022274	WBGene00008111	WBGene00007256	WBGene00015105	WBGene00004895	WBGene00001487	WBGene00004859	WBGene00002219	WBGene00012720	WBGene00000794
WBGene00002131	WBGene00003012	WBGene00003184					WBGene00007779	WBGene00007769	WBGene00007886	WBGene00018001	WBGene00022297	WBGene00008114	WBGene00007267	WBGene00015111	WBGene00003393	WBGene00016839	WBGene00004862	WBGene00002223	WBGene00008508	WBGene00003222
WBGene00002136	WBGene00003014	WBGene00003186					WBGene00007786	WBGene00007771	WBGene00007892	WBGene00018004	WBGene00022334	WBGene00008125	WBGene00007284	WBGene00015115	WBGene00021391	WBGene00001944	WBGene00004875	WBGene00002225	WBGene00010072	WBGene00012738
WBGene00002143	WBGene00003020	WBGene00003196					WBGene00007799	WBGene00007773	WBGene00007898	WBGene00018065	WBGene00022349	WBGene00008127	WBGene00007286	WBGene00015124	WBGene00013143	WBGene00017636	WBGene00004888	WBGene00002226	WBGene00011918	WBGene00010260
WBGene00002144	WBGene00003022	WBGene00003210					WBGene00007802	WBGene00007774	WBGene00007900	WBGene00018083	WBGene00022354	WBGene00008137	WBGene00007287	WBGene00015128	WBGene00010053	WBGene00012250	WBGene00004896	WBGene00002227	WBGene00017387	WBGene00012999
WBGene00002148	WBGene00003026	WBGene00003214					WBGene00007812	WBGene00007786	WBGene00007923	WBGene00018087	WBGene00022366	WBGene00008139	WBGene00007290	WBGene00015153	WBGene00012675	WBGene00016125	WBGene00004901	WBGene00002228	WBGene00019912	WBGene00000834
WBGene00002152	WBGene00003034	WBGene00003218					WBGene00007813	WBGene00007799	WBGene00007924	WBGene00018097	WBGene00022377	WBGene00008141	WBGene00007297	WBGene00015158	WBGene00015405	WBGene00013033	WBGene00004904	WBGene00002229	WBGene00007554	WBGene00006704
WBGene00002153	WBGene00003036	WBGene00003220					WBGene00007816	WBGene00007802	WBGene00007926	WBGene00018098	WBGene00022432	WBGene00008153	WBGene00007303	WBGene00015184	WBGene00000863	WBGene00017853	WBGene00004906	WBGene00002231	WBGene00011767	WBGene00021905
WBGene00002162	WBGene00003037	WBGene00003221					WBGene00007853	WBGene00007812	WBGene00007928	WBGene00018122	WBGene00022438	WBGene00008154	WBGene00007332	WBGene00015200	WBGene00019762	WBGene00007632	WBGene00004908	WBGene00002238	WBGene00010850	WBGene00020284
WBGene00002169	WBGene00003041	WBGene00003222					WBGene00007856	WBGene00007813	WBGene00007941	WBGene00018123	WBGene00022441	WBGene00008155	WBGene00007348	WBGene00015238	WBGene00001049	WBGene00019949	WBGene00004914	WBGene00002240	WBGene00016260	WBGene00015266
WBGene00002180	WBGene00003044	WBGene00003224					WBGene00007860	WBGene00007837	WBGene00007943	WBGene00018124	WBGene00022446	WBGene00008185	WBGene00007365	WBGene00015320	WBGene00000777	WBGene00019024	WBGene00004917	WBGene00002241	WBGene00004958	WBGene00004308
WBGene00002185	WBGene00003047	WBGene00003228					WBGene00007870	WBGene00007846	WBGene00007966	WBGene00018134	WBGene00022508	WBGene00008186	WBGene00007390	WBGene00015350	WBGene00008683	WBGene00017910	WBGene00004918	WBGene00002245	WBGene00020102	WBGene00018362
WBGene00002186	WBGene00003052	WBGene00003229					WBGene00007886	WBGene00007850	WBGene00007976	WBGene00018143	WBGene00022512	WBGene00008191	WBGene00007391	WBGene00015404	WBGene00012864	WBGene00020370	WBGene00004930	WBGene00002249	WBGene00017441	WBGene00000206
WBGene00002191	WBGene00003059	WBGene00003230					WBGene00007888	WBGene00007853	WBGene00007982	WBGene00018165	WBGene00022564	WBGene00008205	WBGene00007405	WBGene00015429	WBGene00021038	WBGene00022596	WBGene00004951	WBGene00002250	WBGene00008725	WBGene00006387
WBGene00002192	WBGene00003060	WBGene00003231					WBGene00007892	WBGene00007855	WBGene00007984	WBGene00018196	WBGene00022579	WBGene00008214	WBGene00007417	WBGene00015430	WBGene00022309	WBGene00020282	WBGene00004953	WBGene00002251	WBGene00185078	WBGene00001166
WBGene00002193	WBGene00003062	WBGene00003236					WBGene00007910	WBGene00007856	WBGene00007985	WBGene00018223	WBGene00022592	WBGene00008222	WBGene00007433	WBGene00015451	WBGene00010629	WBGene00013087	WBGene00004958	WBGene00002256	WBGene00009101	WBGene00000097
WBGene00002196	WBGene00003063	WBGene00003239					WBGene00007911	WBGene00007870	WBGene00007986	WBGene00018232	WBGene00022608	WBGene00008230	WBGene00007445	WBGene00015454	WBGene00020821	WBGene00012871	WBGene00004959	WBGene00002263	WBGene00011411	WBGene00010677
WBGene00002201	WBGene00003064	WBGene00003241					WBGene00007920	WBGene00007877	WBGene00007998	WBGene00018235	WBGene00022670	WBGene00008235	WBGene00007486	WBGene00015466	WBGene00014209	WBGene00044911	WBGene00004960	WBGene00002275	WBGene00003877	WBGene00009128
WBGene00002202	WBGene00003065	WBGene00003253					WBGene00007924	WBGene00007878	WBGene00008003	WBGene00018284	WBGene00022726	WBGene00008243	WBGene00007513	WBGene00015485	WBGene00001259	WBGene00017553	WBGene00004962	WBGene00002276	WBGene00012514	WBGene00009045
WBGene00002204	WBGene00003073	WBGene00003367					WBGene00007928	WBGene00007886	WBGene00008007	WBGene00018296	WBGene00022812	WBGene00008252	WBGene00007528	WBGene00015488	WBGene00004388	WBGene00015351	WBGene00004963	WBGene00002278	WBGene00020116	WBGene00003156
WBGene00002206	WBGene00003076	WBGene00003372					WBGene00007935	WBGene00007888	WBGene00008018	WBGene00018315	WBGene00022890	WBGene00008254	WBGene00007529	WBGene00015492	WBGene00018335	WBGene00009005	WBGene00004964	WBGene00002297	WBGene00019127	WBGene00189986
WBGene00002208	WBGene00003077	WBGene00003389					WBGene00007948	WBGene00007892	WBGene00008085	WBGene00018334	WBGene00023284	WBGene00008255	WBGene00007532	WBGene00015505	WBGene00013177	WBGene00008001	WBGene00004971	WBGene00002324	WBGene00001089	WBGene00008459
WBGene00002212	WBGene00003078	WBGene00003390					WBGene00007951	WBGene00007898	WBGene00008086	WBGene00018347	WBGene00023404	WBGene00008258	WBGene00007547	WBGene00015534	WBGene00004473	WBGene00020372	WBGene00004972	WBGene00002335	WBGene00007685	WBGene00020189
WBGene00002214	WBGene00003079	WBGene00003391					WBGene00007955	WBGene00007900	WBGene00008090	WBGene00018352	WBGene00023421	WBGene00008259	WBGene00007550	WBGene00015552	WBGene00016622	WBGene00020986	WBGene00004975	WBGene00002344	WBGene00011962	WBGene00008452
WBGene00002219	WBGene00003081	WBGene00003392					WBGene00007956	WBGene00007910	WBGene00008094	WBGene00018394	WBGene00023497	WBGene00008272	WBGene00007556	WBGene00015569	WBGene00018904	WBGene00044127	WBGene00004981	WBGene00002363	WBGene00020914	WBGene00001049
WBGene00002223	WBGene00003083	WBGene00003393					WBGene00007965	WBGene00007920	WBGene00008110	WBGene00018410	WBGene00023498	WBGene00008278	WBGene00007573	WBGene00015576	WBGene00001002	WBGene00007641	WBGene00004989	WBGene00002368	WBGene00020661	WBGene00004704
WBGene00002225	WBGene00003085	WBGene00003395					WBGene00007966	WBGene00007924	WBGene00008121	WBGene00018425	WBGene00043279	WBGene00008299	WBGene00007580	WBGene00015577	WBGene00002241	WBGene00007633	WBGene00004990	WBGene00002583	WBGene00006040	WBGene00004206
WBGene00002226	WBGene00003086	WBGene00003396					WBGene00007976	WBGene00007926	WBGene00008133	WBGene00018495	WBGene00044227	WBGene00008312	WBGene00007589	WBGene00015590	WBGene00000496	WBGene00018359	WBGene00005001	WBGene00002637	WBGene00009401	WBGene00020287
WBGene00002227	WBGene00003123	WBGene00003397					WBGene00007985	WBGene00007928	WBGene00008138	WBGene00018498	WBGene00044281	WBGene00008313	WBGene00007592	WBGene00015601	WBGene00004105	WBGene00011918	WBGene00005011	WBGene00002694	WBGene00013190	WBGene00006446
WBGene00002228	WBGene00003129	WBGene00003401					WBGene00007986	WBGene00007941	WBGene00008154	WBGene00018502	WBGene00044386	WBGene00008332	WBGene00007606	WBGene00015614	WBGene00010042	WBGene00018068	WBGene00005012	WBGene00002696	WBGene00015796	WBGene00021857
WBGene00002229	WBGene00003130	WBGene00003405					WBGene00007998	WBGene00007948	WBGene00008177	WBGene00018525	WBGene00044413	WBGene00008333	WBGene00007643	WBGene00015638	WBGene00013435	WBGene00015034	WBGene00005013	WBGene00002717	WBGene00013304	WBGene00003078
WBGene00002231	WBGene00003132	WBGene00003406					WBGene00008003	WBGene00007951	WBGene00008178	WBGene00018530	WBGene00044420	WBGene00008336	WBGene00007651	WBGene00015639	WBGene00018409	WBGene00009471	WBGene00005019	WBGene00002804	WBGene00022628	WBGene00012950
WBGene00002238	WBGene00003133	WBGene00003410					WBGene00008018	WBGene00007955	WBGene00008195	WBGene00018580	WBGene00044504	WBGene00008340	WBGene00007666	WBGene00015647	WBGene00004355	WBGene00013894	WBGene00005022	WBGene00002845	WBGene00003434	WBGene00006648
WBGene00002240	WBGene00003134	WBGene00003413					WBGene00008051	WBGene00007976	WBGene00008196	WBGene00018634	WBGene00044560	WBGene00008346	WBGene00007667	WBGene00015651	WBGene00016128	WBGene00008832	WBGene00005153	WBGene00002850	WBGene00010829	WBGene00006976
WBGene00002241	WBGene00003136	WBGene00003415					WBGene00008063	WBGene00007977	WBGene00008226	WBGene00018704	WBGene00044586	WBGene00008347	WBGene00007668	WBGene00015701	WBGene00015145	WBGene00013829	WBGene00005663	WBGene00002855	WBGene00020841	WBGene00015143
WBGene00002244	WBGene00003144	WBGene00003417					WBGene00008074	WBGene00007985	WBGene00008236	WBGene00018745	WBGene00044639	WBGene00008348	WBGene00007696	WBGene00015775	WBGene00009551	WBGene00009550	WBGene00006038	WBGene00002879	WBGene00007807	WBGene00022428
WBGene00002245	WBGene00003148	WBGene00003418					WBGene00008085	WBGene00007986	WBGene00008270	WBGene00018839	WBGene00044742	WBGene00008365	WBGene00007707	WBGene00015797	WBGene00011885	WBGene00022030	WBGene00006039	WBGene00002889	WBGene00019094	WBGene00019678
WBGene00002249	WBGene00003150	WBGene00003421					WBGene00008101	WBGene00007998	WBGene00008283	WBGene00018840	WBGene00045052	WBGene00008381	WBGene00007709	WBGene00015819	WBGene00011631	WBGene00015796	WBGene00006040	WBGene00002957	WBGene00019055	WBGene00008503
WBGene00002250	WBGene00003153	WBGene00003422					WBGene00008111	WBGene00008003	WBGene00008332	WBGene00018877	WBGene00045108	WBGene00008383	WBGene00007711	WBGene00015849	WBGene00007050	WBGene00019586	WBGene00006044	WBGene00002980	WBGene00000140	WBGene00002221
WBGene00002251	WBGene00003155	WBGene00003426					WBGene00008116	WBGene00008018	WBGene00008347	WBGene00018895	WBGene00045255	WBGene00008423	WBGene00007750	WBGene00015868	WBGene00001595	WBGene00022778	WBGene00006047	WBGene00002981	WBGene00007777	WBGene00010194
WBGene00002256	WBGene00003156	WBGene00003448					WBGene00008121	WBGene00008051	WBGene00008348	WBGene00018958	WBGene00045297	WBGene00008424	WBGene00007757	WBGene00015888	WBGene00009207	WBGene00077519	WBGene00006048	WBGene00002982	WBGene00020905	WBGene00012469
WBGene00002275	WBGene00003157	WBGene00003450					WBGene00008123	WBGene00008063	WBGene00008353	WBGene00018993	WBGene00045511	WBGene00008433	WBGene00007771	WBGene00015895	WBGene00002080	WBGene00008381	WBGene00006050	WBGene00002985	WBGene00008486	WBGene00000774
WBGene00002276	WBGene00003158	WBGene00003458					WBGene00008133	WBGene00008074	WBGene00008369	WBGene00019015	WBGene00077712	WBGene00008435	WBGene00007772	WBGene00015912	WBGene00017031	WBGene00008235	WBGene00006051	WBGene00002992	WBGene00017312	WBGene00002079
WBGene00002297	WBGene00003159	WBGene00003468					WBGene00008144	WBGene00008085	WBGene00008384	WBGene00019024	WBGene00086555	WBGene00008450	WBGene00007773	WBGene00015928	WBGene00001831	WBGene00019255	WBGene00006053	WBGene00002994	WBGene00015116	WBGene00255594
WBGene00002324	WBGene00003160	WBGene00003469					WBGene00008153	WBGene00008086	WBGene00008398	WBGene00019063	WBGene00185098	WBGene00008453	WBGene00007774	WBGene00015955	WBGene00001998	WBGene00018531	WBGene00006056	WBGene00002996	WBGene00011006	WBGene00018154
WBGene00002335	WBGene00003161	WBGene00003475					WBGene00008154	WBGene00008090	WBGene00008415	WBGene00019081	WBGene00189930	WBGene00008460	WBGene00007775	WBGene00015982	WBGene00007215	WBGene00013800	WBGene00006058	WBGene00002997	WBGene00010758	WBGene00012972
WBGene00002344	WBGene00003162	WBGene00003476					WBGene00008155	WBGene00008101	WBGene00008426	WBGene00019086	WBGene00189952	WBGene00008497	WBGene00007786	WBGene00016029	WBGene00017924	WBGene00077682	WBGene00006059	WBGene00002998	WBGene00001900	WBGene00001749
WBGene00002363	WBGene00003164	WBGene00003477					WBGene00008178	WBGene00008105	WBGene00008434	WBGene00019096	WBGene00194955	WBGene00008498	WBGene00007836	WBGene00016070	WBGene00045192	WBGene00003906	WBGene00006369	WBGene00003002	WBGene00000023	WBGene00044077
WBGene00002368	WBGene00003177	WBGene00003478					WBGene00008196	WBGene00008110	WBGene00008446	WBGene00019119	WBGene00195070	WBGene00008508	WBGene00007846	WBGene00016075	WBGene00003156	WBGene00010046	WBGene00006373	WBGene00003009	WBGene00021370	WBGene00023422
WBGene00002583	WBGene00003183	WBGene00003479					WBGene00008204	WBGene00008121	WBGene00008464	WBGene00019150	WBGene00195226	WBGene00008515	WBGene00007847	WBGene00016111	WBGene00008641	WBGene00017555	WBGene00006386	WBGene00003010	WBGene00016963	WBGene00018341
WBGene00002637	WBGene00003184	WBGene00003499					WBGene00008223	WBGene00008124	WBGene00008476	WBGene00019165	WBGene00206377	WBGene00008521	WBGene00007850	WBGene00016137	WBGene00019264	WBGene00021016	WBGene00006406	WBGene00003014	WBGene00021325	WBGene00019767
WBGene00002694	WBGene00003186	WBGene00003504					WBGene00008230	WBGene00008127	WBGene00008500	WBGene00019169	WBGene00219295	WBGene00008529	WBGene00007855	WBGene00016144	WBGene00022371	WBGene00016843	WBGene00006409	WBGene00003020	WBGene00020265	WBGene00009050
WBGene00002696	WBGene00003196	WBGene00003507					WBGene00008235	WBGene00008138	WBGene00008517	WBGene00019194	WBGene00219315	WBGene00008530	WBGene00007860	WBGene00016150	WBGene00019824	WBGene00012925	WBGene00006433	WBGene00003021	WBGene00011503	WBGene00015813
WBGene00002717	WBGene00003210	WBGene00003508					WBGene00008236	WBGene00008153	WBGene00008526	WBGene00019200	WBGene00220258	WBGene00008541	WBGene00007878	WBGene00016163	WBGene00019883	WBGene00018004	WBGene00006439	WBGene00003022	WBGene00007224	WBGene00007062
WBGene00002783	WBGene00003214	WBGene00003510					WBGene00008237	WBGene00008154	WBGene00008527	WBGene00019248	WBGene00235269	WBGene00008547	WBGene00007900	WBGene00016165	WBGene00004324	WBGene00021215	WBGene00006449	WBGene00003025	WBGene00002717	WBGene00002998
WBGene00002845	WBGene00003218	WBGene00003559					WBGene00008243	WBGene00008155	WBGene00008535	WBGene00019298		WBGene00008548	WBGene00007902	WBGene00016177	WBGene00007966	WBGene00016753	WBGene00006460	WBGene00003026	WBGene00001888	WBGene00000883
WBGene00002850	WBGene00003220	WBGene00003564					WBGene00008252	WBGene00008157	WBGene00008536	WBGene00019302		WBGene00008556	WBGene00007904	WBGene00016183	WBGene00000772	WBGene00007354	WBGene00006462	WBGene00003030	WBGene00016055	WBGene00013460
WBGene00002855	WBGene00003221	WBGene00003576					WBGene00008254	WBGene00008177	WBGene00008545	WBGene00019303		WBGene00008568	WBGene00007906	WBGene00016216	WBGene00016143	WBGene00012180	WBGene00006465	WBGene00003034	WBGene00003009	WBGene00022309
WBGene00002879	WBGene00003222	WBGene00003581					WBGene00008255	WBGene00008185	WBGene00008548	WBGene00019337		WBGene00008570	WBGene00007915	WBGene00016229	WBGene00005010	WBGene00021457	WBGene00006473	WBGene00003036	WBGene00007688	WBGene00019679
WBGene00002889	WBGene00003224	WBGene00003586					WBGene00008265	WBGene00008195	WBGene00008568	WBGene00019343		WBGene00008581	WBGene00007939	WBGene00016235	WBGene00000933	WBGene00013656	WBGene00006487	WBGene00003037	WBGene00017123	WBGene00000879
WBGene00002891	WBGene00003228	WBGene00003587					WBGene00008270	WBGene00008196	WBGene00008582	WBGene00019356		WBGene00008590	WBGene00007943	WBGene00016264	WBGene00003059	WBGene00007795	WBGene00006504	WBGene00003041	WBGene00011830	WBGene00015943
WBGene00002957	WBGene00003229	WBGene00003589					WBGene00008283	WBGene00008214	WBGene00008587	WBGene00019372		WBGene00008610	WBGene00007955	WBGene00016273	WBGene00015023	WBGene00012784	WBGene00006509	WBGene00003047	WBGene00021768	WBGene00016508
WBGene00002980	WBGene00003230	WBGene00003592					WBGene00008304	WBGene00008223	WBGene00008601	WBGene00019405		WBGene00008623	WBGene00007956	WBGene00016299	WBGene00018831	WBGene00011790	WBGene00006518	WBGene00003048	WBGene00022644	WBGene00012192
WBGene00002981	WBGene00003231	WBGene00003596					WBGene00008313	WBGene00008226	WBGene00008620	WBGene00019406		WBGene00008649	WBGene00007966	WBGene00016307	WBGene00020717	WBGene00013809	WBGene00006519	WBGene00003052	WBGene00008074	WBGene00020932
WBGene00002985	WBGene00003236	WBGene00003598					WBGene00008317	WBGene00008230	WBGene00008622	WBGene00019425		WBGene00008650	WBGene00007976	WBGene00016319	WBGene00011743	WBGene00006409	WBGene00006529	WBGene00003059	WBGene00006051	WBGene00000923
WBGene00002986	WBGene00003241	WBGene00003611					WBGene00008332	WBGene00008235	WBGene00008665	WBGene00019506		WBGene00008651	WBGene00007979	WBGene00016321	WBGene00021191	WBGene00003430	WBGene00006553	WBGene00003060	WBGene00014007	WBGene00000271
WBGene00002992	WBGene00003246	WBGene00003622					WBGene00008347	WBGene00008237	WBGene00008687	WBGene00019511		WBGene00008659	WBGene00007993	WBGene00016346	WBGene00003835	WBGene00008424	WBGene00006573	WBGene00003061	WBGene00001925	WBGene00010732
WBGene00002994	WBGene00003253	WBGene00003636					WBGene00008348	WBGene00008243	WBGene00008690	WBGene00019530		WBGene00008660	WBGene00008006	WBGene00016378	WBGene00007965	WBGene00016410	WBGene00006579	WBGene00003062	WBGene00010583	WBGene00012528
WBGene00002997	WBGene00003367	WBGene00003639					WBGene00008370	WBGene00008252	WBGene00008694	WBGene00019531		WBGene00008661	WBGene00008035	WBGene00016469	WBGene00001001	WBGene00013887	WBGene00006588	WBGene00003063	WBGene00021639	WBGene00003186
WBGene00002998	WBGene00003372	WBGene00003676					WBGene00008381	WBGene00008255	WBGene00008695	WBGene00019556		WBGene00008662	WBGene00008078	WBGene00016485	WBGene00012167	WBGene00016388	WBGene00006617	WBGene00003064	WBGene00020372	WBGene00015104
WBGene00003002	WBGene00003389	WBGene00003728					WBGene00008382	WBGene00008265	WBGene00008725	WBGene00019561		WBGene00008681	WBGene00008080	WBGene00016486	WBGene00010812	WBGene00015467	WBGene00006625	WBGene00003065	WBGene00000771	WBGene00004955
WBGene00003009	WBGene00003390	WBGene00003777					WBGene00008392	WBGene00008272	WBGene00008728	WBGene00019568		WBGene00008687	WBGene00008085	WBGene00016489	WBGene00003801	WBGene00050881	WBGene00006626	WBGene00003066	WBGene00016501	WBGene00003228
WBGene00003010	WBGene00003391	WBGene00003783					WBGene00008398	WBGene00008283	WBGene00008744	WBGene00019579		WBGene00008714	WBGene00008094	WBGene00016512	WBGene00004915	WBGene00007570	WBGene00006644	WBGene00003073	WBGene00007446	WBGene00219619
WBGene00003012	WBGene00003392	WBGene00003784					WBGene00008402	WBGene00008312	WBGene00008762	WBGene00019580		WBGene00008724	WBGene00008118	WBGene00016540	WBGene00012361	WBGene00014127	WBGene00006661	WBGene00003074	WBGene00017302	WBGene00000382
WBGene00003014	WBGene00003393	WBGene00003785					WBGene00008403	WBGene00008313	WBGene00008764	WBGene00019586		WBGene00008725	WBGene00008121	WBGene00016550	WBGene00003164	WBGene00021428	WBGene00006689	WBGene00003076	WBGene00017554	WBGene00018967
WBGene00003019	WBGene00003395	WBGene00003787					WBGene00008415	WBGene00008317	WBGene00008767	WBGene00019587		WBGene00008734	WBGene00008157	WBGene00016558	WBGene00004136	WBGene00020940	WBGene00006699	WBGene00003077	WBGene00008564	WBGene00001679
WBGene00003020	WBGene00003396	WBGene00003788					WBGene00008422	WBGene00008332	WBGene00008772	WBGene00019598		WBGene00008743	WBGene00008165	WBGene00016589	WBGene00003390	WBGene00009039	WBGene00006708	WBGene00003078	WBGene00017647	WBGene00003925
WBGene00003021	WBGene00003397	WBGene00003789					WBGene00008424	WBGene00008340	WBGene00008776	WBGene00019626		WBGene00008772	WBGene00008195	WBGene00016622	WBGene00016002	WBGene00003742	WBGene00006713	WBGene00003079	WBGene00021650	WBGene00001401
WBGene00003022	WBGene00003401	WBGene00003790					WBGene00008434	WBGene00008347	WBGene00008782	WBGene00019642		WBGene00008782	WBGene00008198	WBGene00016639	WBGene00002228	WBGene00010381	WBGene00006715	WBGene00003080	WBGene00014857	WBGene00000592
WBGene00003026	WBGene00003405	WBGene00003791					WBGene00008446	WBGene00008348	WBGene00008783	WBGene00019672		WBGene00008788	WBGene00008204	WBGene00016661	WBGene00009013	WBGene00021370	WBGene00006720	WBGene00003081	WBGene00020071	WBGene00004487
WBGene00003030	WBGene00003406	WBGene00003792					WBGene00008477	WBGene00008353	WBGene00008789	WBGene00019681		WBGene00008801	WBGene00008206	WBGene00016674	WBGene00022672	WBGene00013175	WBGene00006725	WBGene00003082	WBGene00001492	WBGene00013431
WBGene00003034	WBGene00003410	WBGene00003793					WBGene00008478	WBGene00008354	WBGene00008819	WBGene00019720		WBGene00008802	WBGene00008207	WBGene00016758	WBGene00013725	WBGene00005012	WBGene00006727	WBGene00003083	WBGene00195255	WBGene00018599
WBGene00003035	WBGene00003413	WBGene00003794					WBGene00008497	WBGene00008372	WBGene00008821	WBGene00019731		WBGene00008804	WBGene00008210	WBGene00016799	WBGene00003783	WBGene00007249	WBGene00006728	WBGene00003085	WBGene00016462	WBGene00012497
WBGene00003036	WBGene00003415	WBGene00003795					WBGene00008500	WBGene00008382	WBGene00008823	WBGene00019755		WBGene00008811	WBGene00008218	WBGene00016823	WBGene00001808	WBGene00019507	WBGene00006753	WBGene00003086	WBGene00000206	WBGene00018893
WBGene00003037	WBGene00003417	WBGene00003796					WBGene00008521	WBGene00008390	WBGene00008832	WBGene00019773		WBGene00008821	WBGene00008219	WBGene00016871	WBGene00022113	WBGene00021128	WBGene00006755	WBGene00003119	WBGene00020293	WBGene00017317
WBGene00003038	WBGene00003418	WBGene00003797					WBGene00008526	WBGene00008392	WBGene00008858	WBGene00019777		WBGene00008832	WBGene00008283	WBGene00016885	WBGene00013265	WBGene00009670	WBGene00006760	WBGene00003123	WBGene00007248	WBGene00010479
WBGene00003041	WBGene00003421	WBGene00003798					WBGene00008527	WBGene00008398	WBGene00008865	WBGene00019783		WBGene00008854	WBGene00008343	WBGene00016931	WBGene00000479	WBGene00009893	WBGene00006768	WBGene00003129	WBGene00004491	WBGene00009329
WBGene00003044	WBGene00003422	WBGene00003799					WBGene00008541	WBGene00008424	WBGene00008880	WBGene00019785		WBGene00008862	WBGene00008402	WBGene00016937	WBGene00010439	WBGene00009042	WBGene00006785	WBGene00003130	WBGene00001596	WBGene00018901
WBGene00003047	WBGene00003425	WBGene00003800					WBGene00008548	WBGene00008434	WBGene00008882	WBGene00019810		WBGene00008863	WBGene00008419	WBGene00016987	WBGene00013017	WBGene00012660	WBGene00006786	WBGene00003132	WBGene00009677	WBGene00003063
WBGene00003048	WBGene00003426	WBGene00003801					WBGene00008568	WBGene00008476	WBGene00008890	WBGene00019812		WBGene00008868	WBGene00008427	WBGene00016997	WBGene00003791	WBGene00044741	WBGene00006788	WBGene00003133	WBGene00002008	WBGene00001830
WBGene00003052	WBGene00003429	WBGene00003803					WBGene00008570	WBGene00008477	WBGene00008913	WBGene00019819		WBGene00008870	WBGene00008430	WBGene00017007	WBGene00017025	WBGene00020913	WBGene00006794	WBGene00003134	WBGene00021007	WBGene00198190
WBGene00003059	WBGene00003431	WBGene00003804					WBGene00008576	WBGene00008478	WBGene00008922	WBGene00019829		WBGene00008874	WBGene00008439	WBGene00017069	WBGene00010195	WBGene00008871	WBGene00006815	WBGene00003136	WBGene00018652	WBGene00001972
WBGene00003060	WBGene00003432	WBGene00003805					WBGene00008582	WBGene00008497	WBGene00008929	WBGene00019882		WBGene00008899	WBGene00008440	WBGene00017071	WBGene00017674	WBGene00015246	WBGene00006823	WBGene00003144	WBGene00020757	WBGene00004042
WBGene00003061	WBGene00003434	WBGene00003806					WBGene00008585	WBGene00008508	WBGene00008932	WBGene00019912		WBGene00008929	WBGene00008443	WBGene00017082	WBGene00020164	WBGene00009605	WBGene00006833	WBGene00003148	WBGene00015917	WBGene00001874
WBGene00003062	WBGene00003435	WBGene00003818					WBGene00008586	WBGene00008521	WBGene00008945	WBGene00019913		WBGene00008930	WBGene00008444	WBGene00017100	WBGene00022739	WBGene00050956	WBGene00006836	WBGene00003150	WBGene00044559	WBGene00021901
WBGene00003063	WBGene00003438	WBGene00003821					WBGene00008590	WBGene00008527	WBGene00008949	WBGene00019920		WBGene00008935	WBGene00008447	WBGene00017106	WBGene00000474	WBGene00018530	WBGene00006840	WBGene00003153	WBGene00010070	WBGene00020821
WBGene00003064	WBGene00003442	WBGene00003825					WBGene00008594	WBGene00008535	WBGene00008951	WBGene00019949		WBGene00008949	WBGene00008464	WBGene00017142	WBGene00008532	WBGene00013194	WBGene00006896	WBGene00003154	WBGene00009489	WBGene00001601
WBGene00003065	WBGene00003443	WBGene00003827					WBGene00008596	WBGene00008536	WBGene00008973	WBGene00019950		WBGene00008950	WBGene00008526	WBGene00017160	WBGene00000889	WBGene00016462	WBGene00006910	WBGene00003155	WBGene00017213	WBGene00001568
WBGene00003066	WBGene00003444	WBGene00003829					WBGene00008601	WBGene00008538	WBGene00008974	WBGene00019976		WBGene00008955	WBGene00008534	WBGene00017177	WBGene00022774	WBGene00021608	WBGene00006911	WBGene00003156	WBGene00001330	WBGene00008920
WBGene00003073	WBGene00003446	WBGene00003830					WBGene00008620	WBGene00008548	WBGene00008975	WBGene00020003		WBGene00008994	WBGene00008536	WBGene00017182	WBGene00004186	WBGene00022707	WBGene00006912	WBGene00003157	WBGene00011919	WBGene00007352
WBGene00003074	WBGene00003448	WBGene00003831					WBGene00008623	WBGene00008570	WBGene00008986	WBGene00020042		WBGene00009001	WBGene00008537	WBGene00017259	WBGene00018390	WBGene00010980	WBGene00006915	WBGene00003158	WBGene00013956	WBGene00003922
WBGene00003076	WBGene00003449	WBGene00003834					WBGene00008624	WBGene00008582	WBGene00008996	WBGene00020071		WBGene00009005	WBGene00008546	WBGene00017264	WBGene00002238	WBGene00002193	WBGene00006917	WBGene00003159	WBGene00017589	WBGene00006829
WBGene00003077	WBGene00003450	WBGene00003835					WBGene00008640	WBGene00008585	WBGene00008999	WBGene00020072		WBGene00009016	WBGene00008549	WBGene00017286	WBGene00022035	WBGene00010623	WBGene00006918	WBGene00003160	WBGene00020990	WBGene00004298
WBGene00003078	WBGene00003451	WBGene00003836					WBGene00008665	WBGene00008586	WBGene00009005	WBGene00020116		WBGene00009028	WBGene00008571	WBGene00017291	WBGene00001840	WBGene00016612	WBGene00006919	WBGene00003161	WBGene00022718	WBGene00007008
WBGene00003080	WBGene00003452	WBGene00003858					WBGene00008681	WBGene00008587	WBGene00009009	WBGene00020117		WBGene00009031	WBGene00008578	WBGene00017298	WBGene00008920	WBGene00015661	WBGene00006920	WBGene00003162	WBGene00010876	WBGene00010908
WBGene00003081	WBGene00003456	WBGene00003864					WBGene00008695	WBGene00008590	WBGene00009025	WBGene00020118		WBGene00009039	WBGene00008585	WBGene00017310	WBGene00022042	WBGene00012605	WBGene00006921	WBGene00003164	WBGene00016843	WBGene00011275
WBGene00003082	WBGene00003458	WBGene00003865					WBGene00008714	WBGene00008594	WBGene00009026	WBGene00020173		WBGene00009042	WBGene00008586	WBGene00017344	WBGene00015538	WBGene00010634	WBGene00006923	WBGene00003177	WBGene00006409	WBGene00044236
WBGene00003083	WBGene00003463	WBGene00003870					WBGene00008726	WBGene00008596	WBGene00009028	WBGene00020177		WBGene00009048	WBGene00008587	WBGene00017357	WBGene00020896	WBGene00018332	WBGene00006924	WBGene00003183	WBGene00009344	WBGene00013724
WBGene00003085	WBGene00003466	WBGene00003882					WBGene00008728	WBGene00008601	WBGene00009043	WBGene00020195		WBGene00009049	WBGene00008588	WBGene00017395	WBGene00002077	WBGene00011414	WBGene00006941	WBGene00003184	WBGene00015057	WBGene00011464
WBGene00003086	WBGene00003467	WBGene00003898					WBGene00008731	WBGene00008613	WBGene00009044	WBGene00020203		WBGene00009054	WBGene00008601	WBGene00017405	WBGene00001498	WBGene00011808	WBGene00006959	WBGene00003186	WBGene00022754	WBGene00000265
WBGene00003119	WBGene00003468	WBGene00003901					WBGene00008734	WBGene00008620	WBGene00009061	WBGene00020222		WBGene00009057	WBGene00008606	WBGene00017419	WBGene00003992	WBGene00022735	WBGene00006996	WBGene00003196	WBGene00008590	WBGene00000293
WBGene00003123	WBGene00003475	WBGene00003904					WBGene00008744	WBGene00008622	WBGene00009068	WBGene00020262		WBGene00009075	WBGene00008644	WBGene00017422	WBGene00001855	WBGene00007335	WBGene00006997	WBGene00003209	WBGene00007715	WBGene00012059
WBGene00003129	WBGene00003476	WBGene00003905					WBGene00008749	WBGene00008623	WBGene00009081	WBGene00020292		WBGene00009079	WBGene00008648	WBGene00017423	WBGene00012029	WBGene00022876	WBGene00007000	WBGene00003210	WBGene00044475	WBGene00001997
WBGene00003130	WBGene00003478	WBGene00003912					WBGene00008764	WBGene00008640	WBGene00009089	WBGene00020293		WBGene00009106	WBGene00008666	WBGene00017452	WBGene00009103	WBGene00016312	WBGene00007009	WBGene00003214	WBGene00008457	WBGene00021512
WBGene00003132	WBGene00003479	WBGene00003914					WBGene00008767	WBGene00008665	WBGene00009092	WBGene00020313		WBGene00009115	WBGene00008684	WBGene00017453	WBGene00001233	WBGene00009125	WBGene00007010	WBGene00003216	WBGene00016010	WBGene00001154
WBGene00003133	WBGene00003482	WBGene00003916					WBGene00008776	WBGene00008681	WBGene00009106	WBGene00020342		WBGene00009129	WBGene00008686	WBGene00017507	WBGene00004808	WBGene00009502	WBGene00007016	WBGene00003218	WBGene00009946	WBGene00002076
WBGene00003134	WBGene00003499	WBGene00003918					WBGene00008802	WBGene00008690	WBGene00009120	WBGene00020349		WBGene00009142	WBGene00008691	WBGene00017515	WBGene00012641	WBGene00010906	WBGene00007019	WBGene00003220	WBGene00017686	WBGene00002036
WBGene00003136	WBGene00003504	WBGene00003920					WBGene00008804	WBGene00008694	WBGene00009142	WBGene00020380		WBGene00009143	WBGene00008694	WBGene00017556	WBGene00004425	WBGene00013429	WBGene00007030	WBGene00003221	WBGene00001245	WBGene00011193
WBGene00003144	WBGene00003507	WBGene00003921					WBGene00008819	WBGene00008695	WBGene00009148	WBGene00020382		WBGene00009149	WBGene00008695	WBGene00017571	WBGene00004243	WBGene00019501	WBGene00007047	WBGene00003222	WBGene00000117	WBGene00022882
WBGene00003148	WBGene00003508	WBGene00003922					WBGene00008821	WBGene00008725	WBGene00009161	WBGene00020388		WBGene00009158	WBGene00008710	WBGene00017606	WBGene00017985	WBGene00021786	WBGene00007048	WBGene00003228	WBGene00008423	WBGene00019510
WBGene00003150	WBGene00003510	WBGene00003923					WBGene00008832	WBGene00008728	WBGene00009189	WBGene00020401		WBGene00009165	WBGene00008733	WBGene00017627	WBGene00010353	WBGene00016730	WBGene00007049	WBGene00003229	WBGene00021110	WBGene00018474
WBGene00003153	WBGene00003559	WBGene00003924					WBGene00008853	WBGene00008734	WBGene00009191	WBGene00020533		WBGene00009178	WBGene00008745	WBGene00017629	WBGene00015329	WBGene00012010	WBGene00007053	WBGene00003230	WBGene00022673	WBGene00019247
WBGene00003154	WBGene00003562	WBGene00003926					WBGene00008858	WBGene00008744	WBGene00009224	WBGene00020580		WBGene00009182	WBGene00008747	WBGene00017644	WBGene00018337	WBGene00015994	WBGene00007054	WBGene00003231	WBGene00012605	WBGene00006311
WBGene00003155	WBGene00003576	WBGene00003927					WBGene00008863	WBGene00008764	WBGene00009225	WBGene00020597		WBGene00009185	WBGene00008749	WBGene00017681	WBGene00010363	WBGene00044763	WBGene00007081	WBGene00003236	WBGene00012728	WBGene00001833
WBGene00003156	WBGene00003580	WBGene00003928					WBGene00008870	WBGene00008772	WBGene00009233	WBGene00020598		WBGene00009190	WBGene00008774	WBGene00017698	WBGene00011986	WBGene00008125	WBGene00007082	WBGene00003241	WBGene00020066	WBGene00022351
WBGene00003157	WBGene00003581	WBGene00003930					WBGene00008880	WBGene00008776	WBGene00009234	WBGene00020635		WBGene00009193	WBGene00008780	WBGene00017725	WBGene00011730	WBGene00013524	WBGene00007091	WBGene00003246	WBGene00220259	WBGene00013924
WBGene00003158	WBGene00003584	WBGene00003947					WBGene00008882	WBGene00008782	WBGene00009241	WBGene00020642		WBGene00009217	WBGene00008789	WBGene00017728	WBGene00021012	WBGene00012924	WBGene00007100	WBGene00003253	WBGene00017975	WBGene00001589
WBGene00003159	WBGene00003586	WBGene00003948					WBGene00008883	WBGene00008789	WBGene00009260	WBGene00020693		WBGene00009218	WBGene00008805	WBGene00017729	WBGene00020030	WBGene00009956	WBGene00007105	WBGene00003258	WBGene00020531	WBGene00003184
WBGene00003160	WBGene00003587	WBGene00003949					WBGene00008893	WBGene00008801	WBGene00009278	WBGene00020728		WBGene00009232	WBGene00008806	WBGene00017751	WBGene00006390	WBGene00021115	WBGene00007112	WBGene00003367	WBGene00018398	WBGene00045175
WBGene00003161	WBGene00003589	WBGene00003950					WBGene00008899	WBGene00008802	WBGene00009280	WBGene00020802		WBGene00009238	WBGene00008819	WBGene00017767	WBGene00001226	WBGene00018178	WBGene00007117	WBGene00003372	WBGene00000268	WBGene00019904
WBGene00003162	WBGene00003592	WBGene00003951					WBGene00008901	WBGene00008804	WBGene00009296	WBGene00020829		WBGene00009239	WBGene00008822	WBGene00017777	WBGene00001209	WBGene00022833	WBGene00007143	WBGene00003389	WBGene00003448	WBGene00001092
WBGene00003164	WBGene00003594	WBGene00003952					WBGene00008930	WBGene00008808	WBGene00009299	WBGene00020832		WBGene00009247	WBGene00008823	WBGene00017782	WBGene00018154	WBGene00008312	WBGene00007144	WBGene00003390	WBGene00015360	WBGene00018934
WBGene00003177	WBGene00003596	WBGene00003953					WBGene00008932	WBGene00008819	WBGene00009304	WBGene00020841		WBGene00009250	WBGene00008824	WBGene00017828	WBGene00004374	WBGene00011669	WBGene00007153	WBGene00003391	WBGene00008871	WBGene00021377
WBGene00003183	WBGene00003598	WBGene00003955					WBGene00008937	WBGene00008821	WBGene00009306	WBGene00020860		WBGene00009269	WBGene00008825	WBGene00017837	WBGene00006359	WBGene00021967	WBGene00007156	WBGene00003392	WBGene00020282	WBGene00020499
WBGene00003184	WBGene00003612	WBGene00003960					WBGene00008939	WBGene00008823	WBGene00009323	WBGene00020884		WBGene00009271	WBGene00008838	WBGene00017870	WBGene00012936	WBGene00044393	WBGene00007169	WBGene00003393	WBGene00015389	WBGene00007585
WBGene00003186	WBGene00003622	WBGene00003961					WBGene00008949	WBGene00008832	WBGene00009354	WBGene00020890		WBGene00009293	WBGene00008844	WBGene00017885	WBGene00017162	WBGene00008950	WBGene00007190	WBGene00003395	WBGene00012636	WBGene00017757
WBGene00003196	WBGene00003639	WBGene00003962					WBGene00008951	WBGene00008838	WBGene00009361	WBGene00020895		WBGene00009308	WBGene00008876	WBGene00017887	WBGene00021206	WBGene00015690	WBGene00007192	WBGene00003396	WBGene00013158	WBGene00015331
WBGene00003209	WBGene00003656	WBGene00003964					WBGene00008973	WBGene00008865	WBGene00009370	WBGene00020898		WBGene00009313	WBGene00008880	WBGene00017890	WBGene00009122	WBGene00007224	WBGene00007209	WBGene00003397	WBGene00009264	WBGene00001860
WBGene00003210	WBGene00003676	WBGene00003965					WBGene00008974	WBGene00008870	WBGene00009380	WBGene00020914		WBGene00009314	WBGene00008882	WBGene00017977	WBGene00007686	WBGene00018081	WBGene00007227	WBGene00003401	WBGene00017799	WBGene00001161
WBGene00003214	WBGene00003777	WBGene00003975					WBGene00008975	WBGene00008880	WBGene00009416	WBGene00020985		WBGene00009321	WBGene00008904	WBGene00017979	WBGene00004315	WBGene00013304	WBGene00007235	WBGene00003405	WBGene00008424	WBGene00006395
WBGene00003218	WBGene00003783	WBGene00003982					WBGene00008980	WBGene00008883	WBGene00009437	WBGene00020987		WBGene00009324	WBGene00008921	WBGene00018005	WBGene00019537	WBGene00013771	WBGene00007236	WBGene00003406	WBGene00021784	WBGene00011815
WBGene00003220	WBGene00003784	WBGene00003989					WBGene00008986	WBGene00008901	WBGene00009461	WBGene00021001		WBGene00009344	WBGene00008924	WBGene00018011	WBGene00011967	WBGene00012946	WBGene00007239	WBGene00003410	WBGene00011529	WBGene00006571
WBGene00003221	WBGene00003785	WBGene00003992					WBGene00009005	WBGene00008913	WBGene00009468	WBGene00021006		WBGene00009354	WBGene00008925	WBGene00018016	WBGene00003392	WBGene00044777	WBGene00007244	WBGene00003413	WBGene00019490	WBGene00015975
WBGene00003222	WBGene00003787	WBGene00003994					WBGene00009009	WBGene00008927	WBGene00009469	WBGene00021007		WBGene00009377	WBGene00008939	WBGene00018075	WBGene00003993	WBGene00077548	WBGene00007248	WBGene00003417	WBGene00021871	WBGene00017738
WBGene00003224	WBGene00003788	WBGene00004014					WBGene00009016	WBGene00008932	WBGene00009479	WBGene00021010		WBGene00009390	WBGene00008940	WBGene00018085	WBGene00022244	WBGene00013192	WBGene00007255	WBGene00003418	WBGene00017175	WBGene00086551
WBGene00003225	WBGene00003789	WBGene00004015					WBGene00009025	WBGene00008937	WBGene00009505	WBGene00021027		WBGene00009401	WBGene00008951	WBGene00018202	WBGene00018328	WBGene00008772	WBGene00007256	WBGene00003421	WBGene00010333	WBGene00012376
WBGene00003228	WBGene00003790	WBGene00004027					WBGene00009027	WBGene00008939	WBGene00009512	WBGene00021028		WBGene00009402	WBGene00008959	WBGene00018223	WBGene00012527	WBGene00021880	WBGene00007267	WBGene00003422	WBGene00021214	WBGene00044131
WBGene00003229	WBGene00003791	WBGene00004028					WBGene00009028	WBGene00008945	WBGene00009544	WBGene00021034		WBGene00009403	WBGene00008971	WBGene00018229	WBGene00001827	WBGene00007574	WBGene00007269	WBGene00003424	WBGene00004062	WBGene00017078
WBGene00003230	WBGene00003792	WBGene00004029					WBGene00009043	WBGene00008949	WBGene00009557	WBGene00021039		WBGene00009408	WBGene00008999	WBGene00018238	WBGene00004888	WBGene00014032	WBGene00007270	WBGene00003426	WBGene00007503	WBGene00003795
WBGene00003231	WBGene00003793	WBGene00004031					WBGene00009061	WBGene00008951	WBGene00009565	WBGene00021096		WBGene00009412	WBGene00009006	WBGene00018304	WBGene00003815	WBGene00014106	WBGene00007274	WBGene00003431	WBGene00012912	WBGene00011859
WBGene00003236	WBGene00003794	WBGene00004032					WBGene00009068	WBGene00008953	WBGene00009576	WBGene00021110		WBGene00009413	WBGene00009007	WBGene00018309	WBGene00004434	WBGene00012919	WBGene00007284	WBGene00003432	WBGene00022780	WBGene00009740
WBGene00003241	WBGene00003795	WBGene00004034					WBGene00009075	WBGene00008955	WBGene00009583	WBGene00021154		WBGene00009416	WBGene00009009	WBGene00018322	WBGene00018598	WBGene00006049	WBGene00007287	WBGene00003434	WBGene00000100	WBGene00006447
WBGene00003242	WBGene00003796	WBGene00004040					WBGene00009081	WBGene00008973	WBGene00009602	WBGene00021207		WBGene00009434	WBGene00009023	WBGene00018383	WBGene00007188	WBGene00019596	WBGene00007301	WBGene00003435	WBGene00019086	WBGene00017085
WBGene00003246	WBGene00003797	WBGene00004042					WBGene00009106	WBGene00008975	WBGene00009606	WBGene00021256		WBGene00009439	WBGene00009025	WBGene00018390	WBGene00006936	WBGene00004901	WBGene00007306	WBGene00003443	WBGene00013809	WBGene00003130
WBGene00003253	WBGene00003798	WBGene00004043					WBGene00009109	WBGene00008979	WBGene00009632	WBGene00021261		WBGene00009442	WBGene00009027	WBGene00018433	WBGene00004410	WBGene00007538	WBGene00007308	WBGene00003448	WBGene00004053	WBGene00007403
WBGene00003367	WBGene00003799	WBGene00004046					WBGene00009120	WBGene00008986	WBGene00009635	WBGene00021265		WBGene00009446	WBGene00009035	WBGene00018439	WBGene00011872	WBGene00010682	WBGene00007320	WBGene00003449	WBGene00012937	WBGene00006473
WBGene00003372	WBGene00003800	WBGene00004047					WBGene00009125	WBGene00008999	WBGene00009641	WBGene00021271		WBGene00009449	WBGene00009064	WBGene00018455	WBGene00000276	WBGene00017215	WBGene00007330	WBGene00003450	WBGene00015783	WBGene00001018
WBGene00003389	WBGene00003801	WBGene00004051					WBGene00009139	WBGene00009005	WBGene00009643	WBGene00021287		WBGene00009457	WBGene00009071	WBGene00018456	WBGene00004431	WBGene00011026	WBGene00007335	WBGene00003463	WBGene00012360	WBGene00008645
WBGene00003390	WBGene00003802	WBGene00004060					WBGene00009143	WBGene00009009	WBGene00009644	WBGene00021296		WBGene00009458	WBGene00009086	WBGene00018468	WBGene00013719	WBGene00017700	WBGene00007337	WBGene00003464	WBGene00014681	WBGene00004374
WBGene00003391	WBGene00003803	WBGene00004063					WBGene00009148	WBGene00009016	WBGene00009646	WBGene00021298		WBGene00009459	WBGene00009113	WBGene00018496	WBGene00017435	WBGene00019337	WBGene00007385	WBGene00003468	WBGene00007143	WBGene00185089
WBGene00003392	WBGene00003804	WBGene00004064					WBGene00009149	WBGene00009026	WBGene00009657	WBGene00021302		WBGene00009463	WBGene00009121	WBGene00018537	WBGene00015976	WBGene00006487	WBGene00007400	WBGene00003469	WBGene00021506	WBGene00007880
WBGene00003393	WBGene00003805	WBGene00004068					WBGene00009161	WBGene00009028	WBGene00009658	WBGene00021338		WBGene00009465	WBGene00009132	WBGene00018577	WBGene00004918	WBGene00010563	WBGene00007415	WBGene00003472	WBGene00013701	WBGene00010036
WBGene00003395	WBGene00003806	WBGene00004075					WBGene00009166	WBGene00009039	WBGene00009659	WBGene00021428		WBGene00009466	WBGene00009133	WBGene00018579	WBGene00018935	WBGene00007478	WBGene00007446	WBGene00003475	WBGene00020659	WBGene00235102
WBGene00003397	WBGene00003815	WBGene00004076					WBGene00009190	WBGene00009043	WBGene00009660	WBGene00021447		WBGene00009467	WBGene00009135	WBGene00018615	WBGene00021658	WBGene00014154	WBGene00007448	WBGene00003476	WBGene00015908	WBGene00001481
WBGene00003401	WBGene00003818	WBGene00004077					WBGene00009194	WBGene00009049	WBGene00009662	WBGene00021454		WBGene00009470	WBGene00009137	WBGene00018634	WBGene00018659	WBGene00011438	WBGene00007449	WBGene00003478	WBGene00021878	WBGene00022787
WBGene00003405	WBGene00003821	WBGene00004078					WBGene00009224	WBGene00009061	WBGene00009696	WBGene00021472		WBGene00009471	WBGene00009162	WBGene00018667	WBGene00004488	WBGene00020377	WBGene00007457	WBGene00003479	WBGene00000865	WBGene00019630
WBGene00003406	WBGene00003825	WBGene00004084					WBGene00009225	WBGene00009075	WBGene00009698	WBGene00021489		WBGene00009473	WBGene00009163	WBGene00018711	WBGene00018159	WBGene00016953	WBGene00007463	WBGene00003499	WBGene00011467	WBGene00007024
WBGene00003410	WBGene00003826	WBGene00004085					WBGene00009233	WBGene00009081	WBGene00009702	WBGene00021547		WBGene00009489	WBGene00009177	WBGene00018761	WBGene00022043	WBGene00022064	WBGene00007480	WBGene00003504	WBGene00012345	WBGene00002083
WBGene00003413	WBGene00003827	WBGene00004088					WBGene00009243	WBGene00009089	WBGene00009712	WBGene00021556		WBGene00009491	WBGene00009186	WBGene00018767	WBGene00011731	WBGene00017015	WBGene00007503	WBGene00003507	WBGene00015855	WBGene00020953
WBGene00003415	WBGene00003829	WBGene00004090					WBGene00009252	WBGene00009106	WBGene00009713	WBGene00021608		WBGene00009492	WBGene00009188	WBGene00018768	WBGene00008459	WBGene00021386	WBGene00007512	WBGene00003508	WBGene00020802	WBGene00009734
WBGene00003417	WBGene00003830	WBGene00004091					WBGene00009270	WBGene00009109	WBGene00009721	WBGene00021630		WBGene00009501	WBGene00009201	WBGene00018773	WBGene00019220	WBGene00021214	WBGene00007514	WBGene00003509	WBGene00017500	WBGene00021924
WBGene00003418	WBGene00003831	WBGene00004094					WBGene00009288	WBGene00009115	WBGene00009730	WBGene00021631		WBGene00009502	WBGene00009223	WBGene00018804	WBGene00010048	WBGene00044912	WBGene00007534	WBGene00003510	WBGene00011795	WBGene00001744
WBGene00003421	WBGene00003834	WBGene00004095					WBGene00009292	WBGene00009116	WBGene00009736	WBGene00021637		WBGene00009504	WBGene00009233	WBGene00018813	WBGene00004490	WBGene00009160	WBGene00007536	WBGene00003559	WBGene00013176	WBGene00012522
WBGene00003422	WBGene00003835	WBGene00004101					WBGene00009301	WBGene00009120	WBGene00009788	WBGene00021639		WBGene00009511	WBGene00009234	WBGene00018837	WBGene00018948	WBGene00018124	WBGene00007549	WBGene00003559	WBGene00021316	WBGene00000122
WBGene00003424	WBGene00003836	WBGene00004105					WBGene00009302	WBGene00009125	WBGene00009793	WBGene00021650		WBGene00009513	WBGene00009260	WBGene00018850	WBGene00011759	WBGene00002208	WBGene00007554	WBGene00003562	WBGene00012468	WBGene00001412
WBGene00003425	WBGene00003858	WBGene00004109					WBGene00009306	WBGene00009129	WBGene00009801	WBGene00021675		WBGene00009514	WBGene00009280	WBGene00018851	WBGene00044431	WBGene00018841	WBGene00007563	WBGene00003576	WBGene00017012	WBGene00022203
WBGene00003426	WBGene00003864	WBGene00004110					WBGene00009307	WBGene00009137	WBGene00009823	WBGene00021678		WBGene00009521	WBGene00009286	WBGene00018862	WBGene00014243	WBGene00017975	WBGene00007565	WBGene00003581	WBGene00012012	WBGene00011913
WBGene00003429	WBGene00003865	WBGene00004116					WBGene00009313	WBGene00009143	WBGene00009834	WBGene00021720		WBGene00009526	WBGene00009287	WBGene00018878	WBGene00004472	WBGene00044018	WBGene00007574	WBGene00003584	WBGene00014375	WBGene00010478
WBGene00003430	WBGene00003868	WBGene00004125					WBGene00009354	WBGene00009148	WBGene00009835	WBGene00021734		WBGene00009532	WBGene00009300	WBGene00018909	WBGene00007615	WBGene00017354	WBGene00007579	WBGene00003586	WBGene00009149	WBGene00009035
WBGene00003432	WBGene00003870	WBGene00004126					WBGene00009371	WBGene00009149	WBGene00009839	WBGene00021809		WBGene00009548	WBGene00009301	WBGene00018928	WBGene00006481	WBGene00016413	WBGene00007581	WBGene00003587	WBGene00269379	WBGene00000854
WBGene00003434	WBGene00003882	WBGene00004128					WBGene00009384	WBGene00009161	WBGene00009862	WBGene00021819		WBGene00009549	WBGene00009302	WBGene00018990	WBGene00012738	WBGene00021207	WBGene00007583	WBGene00003588	WBGene00016410	WBGene00021334
WBGene00003435	WBGene00003898	WBGene00004132					WBGene00009403	WBGene00009165	WBGene00009863	WBGene00021878		WBGene00009550	WBGene00009337	WBGene00019004	WBGene00011634	WBGene00013148	WBGene00007584	WBGene00003589	WBGene00004456	WBGene00003507
WBGene00003438	WBGene00003901	WBGene00004143					WBGene00009408	WBGene00009190	WBGene00009865	WBGene00021898		WBGene00009572	WBGene00009365	WBGene00019044	WBGene00021350	WBGene00012855	WBGene00007597	WBGene00003592	WBGene00020340	WBGene00020761
WBGene00003442	WBGene00003904	WBGene00004152					WBGene00009413	WBGene00009202	WBGene00009917	WBGene00021907		WBGene00009581	WBGene00009372	WBGene00019082	WBGene00019246	WBGene00013142	WBGene00007601	WBGene00003594	WBGene00003958	WBGene00019061
WBGene00003443	WBGene00003905	WBGene00004163					WBGene00009416	WBGene00009224	WBGene00009926	WBGene00021950		WBGene00009582	WBGene00009427	WBGene00019119	WBGene00000416	WBGene00011587	WBGene00007610	WBGene00003596	WBGene00009396	WBGene00015023
WBGene00003444	WBGene00003906	WBGene00004167					WBGene00009436	WBGene00009234	WBGene00009942	WBGene00021967		WBGene00009592	WBGene00009448	WBGene00019122	WBGene00016011	WBGene00000389	WBGene00007611	WBGene00003598	WBGene00009271	WBGene00010875
WBGene00003446	WBGene00003912	WBGene00004179					WBGene00009437	WBGene00009236	WBGene00009953	WBGene00021968		WBGene00009605	WBGene00009450	WBGene00019125	WBGene00008642	WBGene00011171	WBGene00007625	WBGene00003622	WBGene00015956	WBGene00010015
WBGene00003448	WBGene00003914	WBGene00004180					WBGene00009453	WBGene00009241	WBGene00009976	WBGene00021969		WBGene00009609	WBGene00009461	WBGene00019132	WBGene00007627	WBGene00016956	WBGene00007627	WBGene00003639	WBGene00001884	WBGene00012465
WBGene00003449	WBGene00003916	WBGene00004181					WBGene00009461	WBGene00009242	WBGene00009986	WBGene00021981		WBGene00009611	WBGene00009499	WBGene00019133	WBGene00022300	WBGene00009143	WBGene00007631	WBGene00003656	WBGene00194691	WBGene00015941
WBGene00003450	WBGene00003918	WBGene00004185					WBGene00009464	WBGene00009243	WBGene00010000	WBGene00021998		WBGene00009613	WBGene00009508	WBGene00019138	WBGene00009922	WBGene00044300	WBGene00007633	WBGene00003676	WBGene00009492	WBGene00022766
WBGene00003451	WBGene00003920	WBGene00004186					WBGene00009465	WBGene00009252	WBGene00010011	WBGene00022003		WBGene00009629	WBGene00009534	WBGene00019139	WBGene00001999	WBGene00019431	WBGene00007639	WBGene00003777	WBGene00006038	WBGene00011015
WBGene00003452	WBGene00003921	WBGene00004187					WBGene00009468	WBGene00009270	WBGene00010012	WBGene00022006		WBGene00009630	WBGene00009544	WBGene00019142	WBGene00011886	WBGene00009753	WBGene00007641	WBGene00003783	WBGene00018199	WBGene00020391
WBGene00003456	WBGene00003922	WBGene00004188					WBGene00009469	WBGene00009280	WBGene00010019	WBGene00022007		WBGene00009641	WBGene00009551	WBGene00019167	WBGene00012435	WBGene00017902	WBGene00007650	WBGene00003784	WBGene00007122	WBGene00004465
WBGene00003457	WBGene00003923	WBGene00004189					WBGene00009470	WBGene00009296	WBGene00010028	WBGene00022032		WBGene00009643	WBGene00009552	WBGene00019194	WBGene00022775	WBGene00009501	WBGene00007681	WBGene00003785	WBGene00017545	WBGene00023068
WBGene00003458	WBGene00003924	WBGene00004201					WBGene00009471	WBGene00009300	WBGene00010031	WBGene00022064		WBGene00009644	WBGene00009553	WBGene00019198	WBGene00022738	WBGene00022542	WBGene00007683	WBGene00003787	WBGene00022140	WBGene00017816
WBGene00003463	WBGene00003925	WBGene00004203					WBGene00009479	WBGene00009302	WBGene00010051	WBGene00022090		WBGene00009646	WBGene00009556	WBGene00019208	WBGene00018585	WBGene00004455	WBGene00007685	WBGene00003788	WBGene00015634	WBGene00003224
WBGene00003464	WBGene00003926	WBGene00004204					WBGene00009489	WBGene00009307	WBGene00010057	WBGene00022101		WBGene00009657	WBGene00009574	WBGene00019240	WBGene00077500	WBGene00044474	WBGene00007688	WBGene00003789	WBGene00044388	WBGene00014667
WBGene00003465	WBGene00003927	WBGene00004206					WBGene00009490	WBGene00009313	WBGene00010066	WBGene00022102		WBGene00009666	WBGene00009606	WBGene00019266	WBGene00004180	WBGene00007700	WBGene00007696	WBGene00003790	WBGene00009646	WBGene00000005
WBGene00003466	WBGene00003928	WBGene00004208					WBGene00009493	WBGene00009323	WBGene00010067	WBGene00022110		WBGene00009670	WBGene00009627	WBGene00019267	WBGene00007443	WBGene00008346	WBGene00007699	WBGene00003791	WBGene00022094	WBGene00001971
WBGene00003467	WBGene00003930	WBGene00004209					WBGene00009502	WBGene00009327	WBGene00010071	WBGene00022133		WBGene00009680	WBGene00009632	WBGene00019302	WBGene00021004	WBGene00000019	WBGene00007700	WBGene00003793	WBGene00014813	WBGene00219826
WBGene00003468	WBGene00003947	WBGene00004214					WBGene00009510	WBGene00009361	WBGene00010072	WBGene00022165		WBGene00009681	WBGene00009635	WBGene00019303	WBGene00044258	WBGene00016587	WBGene00007703	WBGene00003795	WBGene00001173	WBGene00008412
WBGene00003469	WBGene00003948	WBGene00004217					WBGene00009515	WBGene00009380	WBGene00010119	WBGene00022178		WBGene00009682	WBGene00009648	WBGene00019316	WBGene00004451	WBGene00012297	WBGene00007714	WBGene00003797	WBGene00001927	WBGene00000275
WBGene00003470	WBGene00003949	WBGene00004239					WBGene00009541	WBGene00009384	WBGene00010131	WBGene00022215		WBGene00009683	WBGene00009651	WBGene00019365	WBGene00010231	WBGene00001246	WBGene00007718	WBGene00003798	WBGene00009178	WBGene00018998
WBGene00003472	WBGene00003950	WBGene00004241					WBGene00009552	WBGene00009401	WBGene00010148	WBGene00022228		WBGene00009684	WBGene00009656	WBGene00019370	WBGene00000877	WBGene00020974	WBGene00007732	WBGene00003799	WBGene00022833	WBGene00006889
WBGene00003475	WBGene00003951	WBGene00004242					WBGene00009576	WBGene00009402	WBGene00010158	WBGene00022252		WBGene00009685	WBGene00009659	WBGene00019372	WBGene00003241	WBGene00010014	WBGene00007733	WBGene00003800	WBGene00001605	WBGene00016148
WBGene00003476	WBGene00003952	WBGene00004244					WBGene00009579	WBGene00009403	WBGene00010174	WBGene00022260		WBGene00009695	WBGene00009661	WBGene00019381	WBGene00007609	WBGene00007548	WBGene00007743	WBGene00003801	WBGene00235162	WBGene00017269
WBGene00003478	WBGene00003953	WBGene00004254					WBGene00009583	WBGene00009408	WBGene00010177	WBGene00022288		WBGene00009702	WBGene00009662	WBGene00019400	WBGene00007312	WBGene00004973	WBGene00007752	WBGene00003802	WBGene00022260	WBGene00000276
WBGene00003479	WBGene00003955	WBGene00004258					WBGene00009586	WBGene00009413	WBGene00010185	WBGene00022289		WBGene00009704	WBGene00009701	WBGene00019417	WBGene00003421	WBGene00077569	WBGene00007756	WBGene00003803	WBGene00003468	WBGene00016816
WBGene00003482	WBGene00003960	WBGene00004266					WBGene00009602	WBGene00009415	WBGene00010197	WBGene00022334		WBGene00009705	WBGene00009717	WBGene00019420	WBGene00006888	WBGene00015987	WBGene00007777	WBGene00003804	WBGene00001560	WBGene00016014
WBGene00003499	WBGene00003961	WBGene00004268					WBGene00009609	WBGene00009416	WBGene00010212	WBGene00022358		WBGene00009708	WBGene00009726	WBGene00019434	WBGene00006574	WBGene00009704	WBGene00007778	WBGene00003805	WBGene00020970	WBGene00015147
WBGene00003504	WBGene00003962	WBGene00004269					WBGene00009630	WBGene00009437	WBGene00010226	WBGene00022385		WBGene00009714	WBGene00009730	WBGene00019467	WBGene00016015	WBGene00004909	WBGene00007791	WBGene00003806	WBGene00006406	WBGene00012030
WBGene00003507	WBGene00003964	WBGene00004271					WBGene00009632	WBGene00009461	WBGene00010244	WBGene00022467		WBGene00009738	WBGene00009793	WBGene00019491	WBGene00020035	WBGene00017672	WBGene00007793	WBGene00003815	WBGene00006624	WBGene00022492
WBGene00003508	WBGene00003975	WBGene00004272					WBGene00009641	WBGene00009465	WBGene00010245	WBGene00022507		WBGene00009749	WBGene00009801	WBGene00019513	WBGene00008344	WBGene00020580	WBGene00007807	WBGene00003818	WBGene00019077	WBGene00012209
WBGene00003510	WBGene00003982	WBGene00004273					WBGene00009643	WBGene00009468	WBGene00010249	WBGene00022542		WBGene00009753	WBGene00009820	WBGene00019535	WBGene00022697	WBGene00009705	WBGene00007824	WBGene00003821	WBGene00007153	WBGene00016443
WBGene00003559	WBGene00003989	WBGene00004274					WBGene00009644	WBGene00009470	WBGene00010272	WBGene00022592		WBGene00009754	WBGene00009823	WBGene00019568	WBGene00022531	WBGene00044634	WBGene00007917	WBGene00003825	WBGene00021956	WBGene00004684
WBGene00003562	WBGene00003992	WBGene00004277					WBGene00009646	WBGene00009471	WBGene00010286	WBGene00022617		WBGene00009755	WBGene00009825	WBGene00019569	WBGene00007972	WBGene00013556	WBGene00007923	WBGene00003826	WBGene00019628	WBGene00018064
WBGene00003576	WBGene00003994	WBGene00004279					WBGene00009689	WBGene00009479	WBGene00010293	WBGene00022628		WBGene00009758	WBGene00009834	WBGene00019578	WBGene00015463	WBGene00019755	WBGene00007948	WBGene00003827	WBGene00077772	WBGene00007137
WBGene00003581	WBGene00004014	WBGene00004282					WBGene00009690	WBGene00009483	WBGene00010311	WBGene00022630		WBGene00009759	WBGene00009851	WBGene00019594	WBGene00004326	WBGene00044169	WBGene00007969	WBGene00003829	WBGene00007778	WBGene00021759
WBGene00003584	WBGene00004015	WBGene00004283					WBGene00009695	WBGene00009489	WBGene00010330	WBGene00022632		WBGene00009781	WBGene00009862	WBGene00019611	WBGene00004187	WBGene00015241	WBGene00007977	WBGene00003830	WBGene00020627	WBGene00021914
WBGene00003586	WBGene00004027	WBGene00004286					WBGene00009702	WBGene00009490	WBGene00010332	WBGene00022652		WBGene00009782	WBGene00009899	WBGene00019705	WBGene00000123	WBGene00014157	WBGene00007980	WBGene00003834	WBGene00007536	WBGene00002202
WBGene00003587	WBGene00004028	WBGene00004297					WBGene00009713	WBGene00009492	WBGene00010336	WBGene00022654		WBGene00009790	WBGene00009915	WBGene00019723	WBGene00004497	WBGene00009446	WBGene00007987	WBGene00003835	WBGene00013475	WBGene00016323
WBGene00003589	WBGene00004031	WBGene00004298					WBGene00009728	WBGene00009502	WBGene00010362	WBGene00022670		WBGene00009813	WBGene00009921	WBGene00019726	WBGene00021327	WBGene00016946	WBGene00008001	WBGene00003836	WBGene00019199	WBGene00014209
WBGene00003592	WBGene00004032	WBGene00004302					WBGene00009741	WBGene00009503	WBGene00010364	WBGene00022700		WBGene00009831	WBGene00009923	WBGene00019729	WBGene00019811	WBGene00007382	WBGene00008019	WBGene00003851	WBGene00018895	WBGene00010263
WBGene00003594	WBGene00004034	WBGene00004303					WBGene00009746	WBGene00009541	WBGene00010365	WBGene00022705		WBGene00009867	WBGene00009930	WBGene00019735	WBGene00017931	WBGene00012174	WBGene00008053	WBGene00003858	WBGene00002783	WBGene00007333
WBGene00003596	WBGene00004040	WBGene00004304					WBGene00009747	WBGene00009552	WBGene00010370	WBGene00022709		WBGene00009884	WBGene00009939	WBGene00019768	WBGene00020549	WBGene00018284	WBGene00008063	WBGene00003864	WBGene00011401	WBGene00006573
WBGene00003598	WBGene00004042	WBGene00004307					WBGene00009753	WBGene00009558	WBGene00010383	WBGene00022710		WBGene00009886	WBGene00009951	WBGene00019777	WBGene00015505	WBGene00020381	WBGene00008074	WBGene00003865	WBGene00009389	WBGene00003085
WBGene00003622	WBGene00004043	WBGene00004308					WBGene00009754	WBGene00009576	WBGene00010419	WBGene00022761		WBGene00009888	WBGene00009953	WBGene00019786	WBGene00000794	WBGene00007699	WBGene00008079	WBGene00003868	WBGene00004494	WBGene00003229
WBGene00003639	WBGene00004046	WBGene00004312					WBGene00009758	WBGene00009579	WBGene00010433	WBGene00022780		WBGene00009893	WBGene00009975	WBGene00019814	WBGene00010405	WBGene00020416	WBGene00008082	WBGene00003870	WBGene00007948	WBGene00019168
WBGene00003656	WBGene00004047	WBGene00004319					WBGene00009759	WBGene00009602	WBGene00010434	WBGene00022795		WBGene00009925	WBGene00009976	WBGene00019816	WBGene00004408	WBGene00020675	WBGene00008092	WBGene00003882	WBGene00019459	WBGene00007413
WBGene00003676	WBGene00004051	WBGene00004322					WBGene00009779	WBGene00009605	WBGene00010436	WBGene00022818		WBGene00009938	WBGene00009977	WBGene00019820	WBGene00004487	WBGene00020052	WBGene00008125	WBGene00003898	WBGene00019237	WBGene00012468
WBGene00003777	WBGene00004060	WBGene00004323					WBGene00009782	WBGene00009606	WBGene00010444	WBGene00022833		WBGene00009941	WBGene00009978	WBGene00019858	WBGene00021366	WBGene00012402	WBGene00008137	WBGene00003901	WBGene00012578	WBGene00012221
WBGene00003783	WBGene00004063	WBGene00004324					WBGene00009797	WBGene00009609	WBGene00010448	WBGene00022877		WBGene00009948	WBGene00010000	WBGene00019871	WBGene00010542	WBGene00009149	WBGene00008140	WBGene00003902	WBGene00000784	WBGene00013687
WBGene00003784	WBGene00004064	WBGene00004333					WBGene00009801	WBGene00009611	WBGene00010449	WBGene00022890		WBGene00009959	WBGene00010006	WBGene00019872	WBGene00012234	WBGene00020987	WBGene00008141	WBGene00003904	WBGene00016327	WBGene00001856
WBGene00003785	WBGene00004068	WBGene00004336					WBGene00009812	WBGene00009617	WBGene00010472	WBGene00023424		WBGene00009962	WBGene00010011	WBGene00019881	WBGene00008480	WBGene00009416	WBGene00008149	WBGene00003905	WBGene00011480	WBGene00012097
WBGene00003787	WBGene00004075	WBGene00004337					WBGene00009827	WBGene00009630	WBGene00010477	WBGene00023490		WBGene00010012	WBGene00010028	WBGene00019892	WBGene00013738	WBGene00009458	WBGene00008185	WBGene00003912	WBGene00012608	WBGene00020441
WBGene00003788	WBGene00004076	WBGene00004338					WBGene00009867	WBGene00009632	WBGene00010483	WBGene00023519		WBGene00010014	WBGene00010036	WBGene00019899	WBGene00001513	WBGene00021110	WBGene00008186	WBGene00003914	WBGene00010920	WBGene00006793
WBGene00003789	WBGene00004077	WBGene00004339					WBGene00009889	WBGene00009635	WBGene00010484	WBGene00043998		WBGene00010035	WBGene00010037	WBGene00019903	WBGene00017855	WBGene00013979	WBGene00008194	WBGene00003916	WBGene00009925	WBGene00016460
WBGene00003790	WBGene00004078	WBGene00004342					WBGene00009917	WBGene00009641	WBGene00010491	WBGene00044177		WBGene00010040	WBGene00010051	WBGene00019905	WBGene00012192	WBGene00004960	WBGene00008205	WBGene00003916	WBGene00044529	WBGene00010676
WBGene00003791	WBGene00004084	WBGene00004343					WBGene00009932	WBGene00009643	WBGene00010493	WBGene00044213		WBGene00010046	WBGene00010066	WBGene00019909	WBGene00020269	WBGene00011088	WBGene00008218	WBGene00003918	WBGene00001774	WBGene00011323
WBGene00003792	WBGene00004085	WBGene00004351					WBGene00009942	WBGene00009644	WBGene00010528	WBGene00044227		WBGene00010059	WBGene00010075	WBGene00019938	WBGene00002075	WBGene00009685	WBGene00008224	WBGene00003919	WBGene00004492	WBGene00017025
WBGene00003793	WBGene00004086	WBGene00004355					WBGene00009948	WBGene00009646	WBGene00010550	WBGene00044243		WBGene00010064	WBGene00010096	WBGene00019959	WBGene00007882	WBGene00009641	WBGene00008229	WBGene00003920	WBGene00008925	WBGene00021686
WBGene00003794	WBGene00004088	WBGene00004357					WBGene00009953	WBGene00009658	WBGene00010552	WBGene00044250		WBGene00010072	WBGene00010115	WBGene00019994	WBGene00003157	WBGene00017736	WBGene00008230	WBGene00003921	WBGene00022732	WBGene00016981
WBGene00003795	WBGene00004090	WBGene00004367					WBGene00009958	WBGene00009660	WBGene00010580	WBGene00044261		WBGene00010091	WBGene00010149	WBGene00020018	WBGene00008995	WBGene00013476	WBGene00008239	WBGene00003922	WBGene00017832	WBGene00003953
WBGene00003796	WBGene00004094	WBGene00004371					WBGene00009961	WBGene00009689	WBGene00010581	WBGene00044298		WBGene00010114	WBGene00010185	WBGene00020100	WBGene00004189	WBGene00014238	WBGene00008255	WBGene00003923	WBGene00009502	WBGene00008170
WBGene00003797	WBGene00004095	WBGene00004373					WBGene00009962	WBGene00009690	WBGene00010585	WBGene00044333		WBGene00010122	WBGene00010199	WBGene00020146	WBGene00010639	WBGene00009075	WBGene00008258	WBGene00003924	WBGene00010942	WBGene00020402
WBGene00003798	WBGene00004101	WBGene00004374					WBGene00009963	WBGene00009696	WBGene00010610	WBGene00044346		WBGene00010136	WBGene00010234	WBGene00020183	WBGene00012002	WBGene00011322	WBGene00008259	WBGene00003925	WBGene00020968	WBGene00017928
WBGene00003799	WBGene00004105	WBGene00004375					WBGene00009968	WBGene00009698	WBGene00010623	WBGene00044362		WBGene00010147	WBGene00010248	WBGene00020212	WBGene00003183	WBGene00011133	WBGene00008262	WBGene00003926	WBGene00016393	WBGene00006993
WBGene00003800	WBGene00004109	WBGene00004378					WBGene00009988	WBGene00009702	WBGene00010625	WBGene00044384		WBGene00010152	WBGene00010259	WBGene00020235	WBGene00012179	WBGene00017026	WBGene00008272	WBGene00003927	WBGene00001908	WBGene00016412
WBGene00003801	WBGene00004110	WBGene00004380					WBGene00010011	WBGene00009708	WBGene00010642	WBGene00044386		WBGene00010155	WBGene00010263	WBGene00020273	WBGene00021539	WBGene00013170	WBGene00008274	WBGene00003928	WBGene00000923	WBGene00000410
WBGene00003802	WBGene00004111	WBGene00004381					WBGene00010012	WBGene00009713	WBGene00010666	WBGene00044388		WBGene00010167	WBGene00010272	WBGene00020290	WBGene00004427	WBGene00020985	WBGene00008299	WBGene00003930	WBGene00021386	WBGene00007235
WBGene00003803	WBGene00004116	WBGene00004383					WBGene00010028	WBGene00009721	WBGene00010671	WBGene00044459		WBGene00010175	WBGene00010288	WBGene00020295	WBGene00014224	WBGene00015049	WBGene00008312	WBGene00003947	WBGene00012830	WBGene00008409
WBGene00003804	WBGene00004117	WBGene00004385					WBGene00010031	WBGene00009738	WBGene00010690	WBGene00044476		WBGene00010181	WBGene00010332	WBGene00020306	WBGene00021512	WBGene00022541	WBGene00008333	WBGene00003948	WBGene00195254	WBGene00044916
WBGene00003805	WBGene00004125	WBGene00004386					WBGene00010032	WBGene00009746	WBGene00010699	WBGene00044499		WBGene00010184	WBGene00010351	WBGene00020313	WBGene00015816	WBGene00008332	WBGene00008338	WBGene00003949	WBGene00019783	WBGene00016889
WBGene00003806	WBGene00004128	WBGene00004387					WBGene00010045	WBGene00009747	WBGene00010700	WBGene00044501		WBGene00010212	WBGene00010353	WBGene00020345	WBGene00015346	WBGene00022652	WBGene00008346	WBGene00003950	WBGene00007307	WBGene00010006
WBGene00003815	WBGene00004132	WBGene00004388					WBGene00010067	WBGene00009753	WBGene00010701	WBGene00044512		WBGene00010214	WBGene00010354	WBGene00020398	WBGene00003133	WBGene00016890	WBGene00008383	WBGene00003951	WBGene00008532	WBGene00020652
WBGene00003818	WBGene00004136	WBGene00004389					WBGene00010071	WBGene00009758	WBGene00010704	WBGene00044552		WBGene00010241	WBGene00010397	WBGene00020407	WBGene00020936	WBGene00014225	WBGene00008386	WBGene00003952	WBGene00008529	WBGene00012205
WBGene00003821	WBGene00004138	WBGene00004391					WBGene00010072	WBGene00009759	WBGene00010726	WBGene00044634		WBGene00010245	WBGene00010408	WBGene00020450	WBGene00013189	WBGene00007688	WBGene00008408	WBGene00003953	WBGene00014225	WBGene00022034
WBGene00003825	WBGene00004143	WBGene00004392					WBGene00010079	WBGene00009779	WBGene00010731	WBGene00044741		WBGene00010246	WBGene00010416	WBGene00020451	WBGene00013669	WBGene00001839	WBGene00008410	WBGene00003955	WBGene00021562	WBGene00016167
WBGene00003826	WBGene00004147	WBGene00004403					WBGene00010082	WBGene00009782	WBGene00010734	WBGene00044777		WBGene00010247	WBGene00010444	WBGene00020457	WBGene00011601	WBGene00010779	WBGene00008411	WBGene00003960	WBGene00012296	WBGene00017347
WBGene00003827	WBGene00004152	WBGene00004404					WBGene00010083	WBGene00009788	WBGene00010735	WBGene00044896		WBGene00010254	WBGene00010471	WBGene00020473	WBGene00004014	WBGene00020991	WBGene00008412	WBGene00003961	WBGene00017734	WBGene00007646
WBGene00003829	WBGene00004163	WBGene00004408					WBGene00010111	WBGene00009797	WBGene00010756	WBGene00044911		WBGene00010265	WBGene00010472	WBGene00020486	WBGene00021133	WBGene00022003	WBGene00008419	WBGene00003962	WBGene00015186	WBGene00001095
WBGene00003830	WBGene00004166	WBGene00004409					WBGene00010119	WBGene00009812	WBGene00010759	WBGene00044912		WBGene00010289	WBGene00010492	WBGene00020496	WBGene00004446	WBGene00009250	WBGene00008423	WBGene00003964	WBGene00009218	WBGene00012167
WBGene00003831	WBGene00004167	WBGene00004411					WBGene00010135	WBGene00009823	WBGene00010768	WBGene00045036		WBGene00010300	WBGene00010493	WBGene00020527	WBGene00009191	WBGene00016963	WBGene00008424	WBGene00003967	WBGene00022703	WBGene00011734
WBGene00003834	WBGene00004178	WBGene00004412					WBGene00010138	WBGene00009834	WBGene00010771	WBGene00045060		WBGene00010306	WBGene00010498	WBGene00020540	WBGene00015940	WBGene00016445	WBGene00008428	WBGene00003975	WBGene00003432	WBGene00018088
WBGene00003835	WBGene00004179	WBGene00004414					WBGene00010148	WBGene00009839	WBGene00010780	WBGene00045108		WBGene00010309	WBGene00010502	WBGene00020564	WBGene00016493	WBGene00007559	WBGene00008429	WBGene00003982	WBGene00003425	WBGene00022489
WBGene00003836	WBGene00004180	WBGene00004416					WBGene00010158	WBGene00009861	WBGene00010783	WBGene00045355		WBGene00010323	WBGene00010504	WBGene00020598	WBGene00022737	WBGene00010728	WBGene00008431	WBGene00003989	WBGene00000878	WBGene00000080
WBGene00003858	WBGene00004181	WBGene00004417					WBGene00010167	WBGene00009862	WBGene00010811	WBGene00045468		WBGene00010324	WBGene00010519	WBGene00020630	WBGene00018007	WBGene00018839	WBGene00008433	WBGene00003992	WBGene00001023	WBGene00189981
WBGene00003864	WBGene00004185	WBGene00004418					WBGene00010174	WBGene00009889	WBGene00010812	WBGene00045511		WBGene00010327	WBGene00010537	WBGene00020642	WBGene00022583	WBGene00010289	WBGene00008441	WBGene00003993	WBGene00018930	WBGene00021868
WBGene00003865	WBGene00004186	WBGene00004419					WBGene00010177	WBGene00009893	WBGene00010822	WBGene00050879		WBGene00010362	WBGene00010542	WBGene00020666	WBGene00008764	WBGene00017056	WBGene00008452	WBGene00003994	WBGene00020289	WBGene00008035
WBGene00003868	WBGene00004187	WBGene00004420					WBGene00010181	WBGene00009917	WBGene00010836	WBGene00050881		WBGene00010366	WBGene00010550	WBGene00020669	WBGene00000911	WBGene00019086	WBGene00008480	WBGene00004014	WBGene00018165	WBGene00003183
WBGene00003870	WBGene00004188	WBGene00004421					WBGene00010185	WBGene00009926	WBGene00010838	WBGene00050907		WBGene00010370	WBGene00010552	WBGene00020673	WBGene00006889	WBGene00005013	WBGene00008486	WBGene00004015	WBGene00017559	WBGene00002214
WBGene00003882	WBGene00004189	WBGene00004422					WBGene00010197	WBGene00009927	WBGene00010857	WBGene00050917		WBGene00010373	WBGene00010553	WBGene00020744	WBGene00001336	WBGene00017802	WBGene00008498	WBGene00004016	WBGene00002174	WBGene00006540
WBGene00003898	WBGene00004190	WBGene00004425					WBGene00010199	WBGene00009942	WBGene00010858	WBGene00050919		WBGene00010377	WBGene00010555	WBGene00020754	WBGene00015746	WBGene00012120	WBGene00008508	WBGene00004027	WBGene00013325	WBGene00003052
WBGene00003901	WBGene00004201	WBGene00004426					WBGene00010212	WBGene00009948	WBGene00010868	WBGene00050943		WBGene00010378	WBGene00010565	WBGene00020756	WBGene00007433	WBGene00016441	WBGene00008521	WBGene00004028	WBGene00022875	WBGene00003676
WBGene00003902	WBGene00004203	WBGene00004430					WBGene00010214	WBGene00009958	WBGene00010907	WBGene00050956		WBGene00010381	WBGene00010568	WBGene00020767	WBGene00010814	WBGene00012012	WBGene00008529	WBGene00004029	WBGene00002208	WBGene00016236
WBGene00003904	WBGene00004204	WBGene00004432					WBGene00010242	WBGene00009961	WBGene00010931	WBGene00077557		WBGene00010422	WBGene00010572	WBGene00020770	WBGene00010465	WBGene00017737	WBGene00008532	WBGene00004030	WBGene00007335	WBGene00003062
WBGene00003905	WBGene00004205	WBGene00004435					WBGene00010243	WBGene00009962	WBGene00010933	WBGene00077563		WBGene00010440	WBGene00010606	WBGene00020778	WBGene00000913	WBGene00008811	WBGene00008541	WBGene00004031	WBGene00012011	WBGene00020742
WBGene00003912	WBGene00004206	WBGene00004436					WBGene00010245	WBGene00009963	WBGene00010935	WBGene00077569		WBGene00010447	WBGene00010609	WBGene00020797	WBGene00022373	WBGene00016942	WBGene00008546	WBGene00004032	WBGene00194708	WBGene00020425
WBGene00003914	WBGene00004208	WBGene00004437					WBGene00010247	WBGene00009968	WBGene00010940	WBGene00077582		WBGene00010451	WBGene00010621	WBGene00020829	WBGene00016412	WBGene00013478	WBGene00008547	WBGene00004034	WBGene00004567	WBGene00003157
WBGene00003916	WBGene00004209	WBGene00004439					WBGene00010262	WBGene00009986	WBGene00010974	WBGene00077585		WBGene00010453	WBGene00010637	WBGene00020832	WBGene00006988	WBGene00013306	WBGene00008549	WBGene00004040	WBGene00015933	WBGene00018285
WBGene00003918	WBGene00004214	WBGene00004440					WBGene00010286	WBGene00010000	WBGene00010976	WBGene00077593		WBGene00010457	WBGene00010664	WBGene00020852	WBGene00016391	WBGene00010544	WBGene00008555	WBGene00004042	WBGene00004466	WBGene00022739
WBGene00003919	WBGene00004215	WBGene00004441					WBGene00010293	WBGene00010011	WBGene00010980	WBGene00077761		WBGene00010460	WBGene00010665	WBGene00020902	WBGene00001481	WBGene00022108	WBGene00008556	WBGene00004043	WBGene00000875	WBGene00003216
WBGene00003920	WBGene00004217	WBGene00004442					WBGene00010323	WBGene00010012	WBGene00010986	WBGene00077782		WBGene00010466	WBGene00010666	WBGene00020930	WBGene00012126	WBGene00044333	WBGene00008560	WBGene00004046	WBGene00012529	WBGene00004324
WBGene00003921	WBGene00004239	WBGene00004444					WBGene00010327	WBGene00010019	WBGene00010993	WBGene00175035		WBGene00010474	WBGene00010667	WBGene00020952	WBGene00013250	WBGene00010378	WBGene00008561	WBGene00004047	WBGene00006997	WBGene00008385
WBGene00003922	WBGene00004241	WBGene00004446					WBGene00010332	WBGene00010028	WBGene00010994	WBGene00185006		WBGene00010485	WBGene00010687	WBGene00020955	WBGene00004441	WBGene00013712	WBGene00008564	WBGene00004050	WBGene00009458	WBGene00008404
WBGene00003923	WBGene00004242	WBGene00004447					WBGene00010349	WBGene00010032	WBGene00011010	WBGene00189952		WBGene00010486	WBGene00010690	WBGene00020988	WBGene00003148	WBGene00018163	WBGene00008590	WBGene00004051	WBGene00003444	WBGene00012371
WBGene00003924	WBGene00004244	WBGene00004448					WBGene00010362	WBGene00010043	WBGene00011011	WBGene00194647		WBGene00010487	WBGene00010700	WBGene00021001	WBGene00004880	WBGene00010373	WBGene00008595	WBGene00004060	WBGene00018360	WBGene00015746
WBGene00003925	WBGene00004248	WBGene00004449					WBGene00010364	WBGene00010051	WBGene00011012	WBGene00194653		WBGene00010491	WBGene00010702	WBGene00021027	WBGene00007797	WBGene00022689	WBGene00008602	WBGene00004063	WBGene00020442	WBGene00019823
WBGene00003926	WBGene00004254	WBGene00004451					WBGene00010365	WBGene00010066	WBGene00011018	WBGene00194654		WBGene00010510	WBGene00010725	WBGene00021037	WBGene00001041	WBGene00050896	WBGene00008607	WBGene00004064	WBGene00012894	WBGene00012166
WBGene00003927	WBGene00004258	WBGene00004456					WBGene00010370	WBGene00010071	WBGene00011029	WBGene00194701		WBGene00010524	WBGene00010726	WBGene00021039	WBGene00015205	WBGene00022094	WBGene00008651	WBGene00004068	WBGene00008124	WBGene00012768
WBGene00003928	WBGene00004266	WBGene00004458					WBGene00010383	WBGene00010072	WBGene00011033	WBGene00194711		WBGene00010525	WBGene00010759	WBGene00021047	WBGene00003507	WBGene00017673	WBGene00008654	WBGene00004075	WBGene00003953	WBGene00013447
WBGene00003930	WBGene00004268	WBGene00004459					WBGene00010399	WBGene00010079	WBGene00011049	WBGene00194730		WBGene00010538	WBGene00010780	WBGene00021051	WBGene00008219	WBGene00011467	WBGene00008659	WBGene00004076	WBGene00000019	WBGene00003132
WBGene00003947	WBGene00004269	WBGene00004460					WBGene00010407	WBGene00010082	WBGene00011059	WBGene00194733		WBGene00010544	WBGene00010784	WBGene00021055	WBGene00009346	WBGene00021537	WBGene00008660	WBGene00004077	WBGene00007548	WBGene00011945
WBGene00003948	WBGene00004271	WBGene00004461					WBGene00010415	WBGene00010104	WBGene00011060	WBGene00194785		WBGene00010563	WBGene00010803	WBGene00021068	WBGene00006514	WBGene00007512	WBGene00008661	WBGene00004078	WBGene00001099	WBGene00000209
WBGene00003949	WBGene00004272	WBGene00004462					WBGene00010417	WBGene00010119	WBGene00011063	WBGene00194850		WBGene00010573	WBGene00010806	WBGene00021095	WBGene00004125	WBGene00017057	WBGene00008685	WBGene00004084	WBGene00007213	WBGene00009580
WBGene00003950	WBGene00004273	WBGene00004463					WBGene00010422	WBGene00010135	WBGene00011089	WBGene00194894		WBGene00010574	WBGene00010836	WBGene00021096	WBGene00019993	WBGene00018360	WBGene00008687	WBGene00004085	WBGene00001941	WBGene00022257
WBGene00003951	WBGene00004274	WBGene00004464					WBGene00010426	WBGene00010136	WBGene00011093	WBGene00194912		WBGene00010584	WBGene00010911	WBGene00021193	WBGene00012756	WBGene00044979	WBGene00008692	WBGene00004086	WBGene00012465	WBGene00021681
WBGene00003952	WBGene00004275	WBGene00004465					WBGene00010433	WBGene00010138	WBGene00011110	WBGene00194957		WBGene00010587	WBGene00010935	WBGene00021201	WBGene00008143	WBGene00011749	WBGene00008694	WBGene00004087	WBGene00017112	WBGene00011532
WBGene00003953	WBGene00004277	WBGene00004466					WBGene00010436	WBGene00010147	WBGene00011112	WBGene00195010		WBGene00010596	WBGene00010975	WBGene00021202	WBGene00010766	WBGene00020356	WBGene00008720	WBGene00004088	WBGene00021640	WBGene00001427
WBGene00003955	WBGene00004279	WBGene00004467					WBGene00010444	WBGene00010148	WBGene00011129	WBGene00195147		WBGene00010610	WBGene00010981	WBGene00021246	WBGene00020647	WBGene00015582	WBGene00008722	WBGene00004090	WBGene00017166	WBGene00020300
WBGene00003960	WBGene00004282	WBGene00004468					WBGene00010447	WBGene00010149	WBGene00011131	WBGene00195169		WBGene00010611	WBGene00010984	WBGene00021264	WBGene00001088	WBGene00017550	WBGene00008724	WBGene00004091	WBGene00015632	WBGene00009915
WBGene00003961	WBGene00004283	WBGene00004469					WBGene00010453	WBGene00010158	WBGene00011137	WBGene00195178		WBGene00010612	WBGene00011010	WBGene00021274	WBGene00022792	WBGene00008155	WBGene00008725	WBGene00004093	WBGene00004766	WBGene00195151
WBGene00003962	WBGene00004286	WBGene00004470					WBGene00010454	WBGene00010174	WBGene00011139	WBGene00195183		WBGene00010617	WBGene00011011	WBGene00021302	WBGene00004110	WBGene00017441	WBGene00008741	WBGene00004094	WBGene00043743	WBGene00018391
WBGene00003963	WBGene00004296	WBGene00004471					WBGene00010457	WBGene00010177	WBGene00011145	WBGene00206368		WBGene00010623	WBGene00011012	WBGene00021307	WBGene00013538	WBGene00019248	WBGene00008743	WBGene00004095	WBGene00014157	WBGene00019715
WBGene00003964	WBGene00004297	WBGene00004472					WBGene00010461	WBGene00010181	WBGene00011152	WBGene00206474		WBGene00010633	WBGene00011036	WBGene00021308	WBGene00015928	WBGene00013526	WBGene00008748	WBGene00004101	WBGene00010906	WBGene00007258
WBGene00003967	WBGene00004298	WBGene00004474					WBGene00010477	WBGene00010212	WBGene00011153	WBGene00206501		WBGene00010634	WBGene00011038	WBGene00021319	WBGene00004703	WBGene00009683	WBGene00008775	WBGene00004105	WBGene00012319	WBGene00004744
WBGene00003975	WBGene00004302	WBGene00004478					WBGene00010484	WBGene00010226	WBGene00011206	WBGene00219286		WBGene00010636	WBGene00011050	WBGene00021332	WBGene00001037	WBGene00016954	WBGene00008780	WBGene00004109	WBGene00000789	WBGene00016844
WBGene00003982	WBGene00004303	WBGene00004479					WBGene00010487	WBGene00010234	WBGene00011230	WBGene00219322		WBGene00010643	WBGene00011054	WBGene00021345	WBGene00008639	WBGene00011039	WBGene00008800	WBGene00004110	WBGene00010241	WBGene00006974
WBGene00003989	WBGene00004304	WBGene00004480					WBGene00010491	WBGene00010245	WBGene00011232	WBGene00219325		WBGene00010646	WBGene00011056	WBGene00021353	WBGene00010061	WBGene00008106	WBGene00008811	WBGene00004111	WBGene00022101	WBGene00020103
WBGene00003992	WBGene00004305	WBGene00004483					WBGene00010493	WBGene00010247	WBGene00011236	WBGene00219326		WBGene00010648	WBGene00011060	WBGene00021355	WBGene00002275	WBGene00016336	WBGene00008852	WBGene00004116	WBGene00016960	WBGene00010778
WBGene00003993	WBGene00004307	WBGene00004484					WBGene00010508	WBGene00010249	WBGene00011252	WBGene00219332		WBGene00010650	WBGene00011063	WBGene00021369	WBGene00008151	WBGene00016085	WBGene00008854	WBGene00004117	WBGene00016511	WBGene00003417
WBGene00003994	WBGene00004308	WBGene00004485					WBGene00010523	WBGene00010262	WBGene00011267	WBGene00219413		WBGene00010651	WBGene00011067	WBGene00021374	WBGene00002144	WBGene00002204	WBGene00008856	WBGene00004125	WBGene00001581	WBGene00001648
WBGene00004014	WBGene00004312	WBGene00004486					WBGene00010572	WBGene00010270	WBGene00011288	WBGene00219454		WBGene00010672	WBGene00011068	WBGene00021387	WBGene00008331	WBGene00008651	WBGene00008876	WBGene00004132	WBGene00013194	WBGene00009276
WBGene00004015	WBGene00004319	WBGene00004488					WBGene00010584	WBGene00010286	WBGene00011303	WBGene00219460		WBGene00010678	WBGene00011106	WBGene00021391	WBGene00022394	WBGene00017442	WBGene00008878	WBGene00004136	WBGene00001937	WBGene00021460
WBGene00004016	WBGene00004320	WBGene00004493					WBGene00010585	WBGene00010289	WBGene00011305	WBGene00219547		WBGene00010679	WBGene00011139	WBGene00021402	WBGene00008710	WBGene00011241	WBGene00008920	WBGene00004147	WBGene00004464	WBGene00015248
WBGene00004027	WBGene00004322	WBGene00004494					WBGene00010587	WBGene00010311	WBGene00011326	WBGene00220250		WBGene00010682	WBGene00011147	WBGene00021415	WBGene00004340	WBGene00050916	WBGene00008922	WBGene00004152	WBGene00015991	WBGene00003160
WBGene00004028	WBGene00004323	WBGene00004495					WBGene00010593	WBGene00010323	WBGene00011342	WBGene00220258		WBGene00010692	WBGene00011152	WBGene00021416	WBGene00004296	WBGene00016826	WBGene00008925	WBGene00004161	WBGene00010904	WBGene00007009
WBGene00004029	WBGene00004324	WBGene00004501					WBGene00010598	WBGene00010324	WBGene00011353	WBGene00235112		WBGene00010701	WBGene00011153	WBGene00021417	WBGene00004919	WBGene00012711	WBGene00008936	WBGene00004163	WBGene00019169	WBGene00022453
WBGene00004031	WBGene00004333	WBGene00004502					WBGene00010612	WBGene00010327	WBGene00011365	WBGene00235293		WBGene00010712	WBGene00011189	WBGene00021428	WBGene00004482	WBGene00015004	WBGene00008944	WBGene00004167	WBGene00019748	WBGene00003821
WBGene00004032	WBGene00004336	WBGene00004503					WBGene00010619	WBGene00010330	WBGene00011388	WBGene00235294		WBGene00010719	WBGene00011206	WBGene00021447	WBGene00011883	WBGene00021998	WBGene00008950	WBGene00004175	WBGene00016942	WBGene00014124
WBGene00004034	WBGene00004337	WBGene00004504					WBGene00010623	WBGene00010336	WBGene00011393	WBGene00235297		WBGene00010727	WBGene00011216	WBGene00021458	WBGene00012650	WBGene00020898	WBGene00008990	WBGene00004178	WBGene00011676	WBGene00010439
WBGene00004039	WBGene00004338	WBGene00004505					WBGene00010637	WBGene00010349	WBGene00011398	WBGene00235300		WBGene00010728	WBGene00011219	WBGene00021461	WBGene00019947	WBGene00013886	WBGene00008994	WBGene00004180	WBGene00001034	WBGene00016624
WBGene00004040	WBGene00004339	WBGene00004506					WBGene00010642	WBGene00010350	WBGene00011399	WBGene00235354		WBGene00010734	WBGene00011221	WBGene00021464	WBGene00020779	WBGene00014062	WBGene00008999	WBGene00004181	WBGene00002130	WBGene00003955
WBGene00004042	WBGene00004340	WBGene00004508					WBGene00010643	WBGene00010362	WBGene00011431	WBGene00235359		WBGene00010743	WBGene00011232	WBGene00021469	WBGene00003576	WBGene00021678	WBGene00009028	WBGene00004185	WBGene00019260	WBGene00199088
WBGene00004043	WBGene00004341	WBGene00004510					WBGene00010646	WBGene00010364	WBGene00011433			WBGene00010755	WBGene00011235	WBGene00021482	WBGene00011017	WBGene00010829	WBGene00009031	WBGene00004186	WBGene00022413	WBGene00004497
WBGene00004046	WBGene00004342	WBGene00004679					WBGene00010667	WBGene00010378	WBGene00011434			WBGene00010756	WBGene00011250	WBGene00021483	WBGene00013892	WBGene00015422	WBGene00009039	WBGene00004187	WBGene00219640	WBGene00021155
WBGene00004047	WBGene00004343	WBGene00004684					WBGene00010671	WBGene00010383	WBGene00011441			WBGene00010763	WBGene00011259	WBGene00021487	WBGene00001035	WBGene00019951	WBGene00009048	WBGene00004188	WBGene00016182	WBGene00004806
WBGene00004050	WBGene00004351	WBGene00004698					WBGene00010690	WBGene00010407	WBGene00011474			WBGene00010770	WBGene00011272	WBGene00021505	WBGene00006617	WBGene00007611	WBGene00009049	WBGene00004189	WBGene00004208	WBGene00013143
WBGene00004051	WBGene00004355	WBGene00004699					WBGene00010691	WBGene00010417	WBGene00011497			WBGene00010779	WBGene00011275	WBGene00021509	WBGene00001358	WBGene00003462	WBGene00009054	WBGene00004190	WBGene00009749	WBGene00011195
WBGene00004060	WBGene00004357	WBGene00004702					WBGene00010692	WBGene00010422	WBGene00011501			WBGene00010786	WBGene00011279	WBGene00021515	WBGene00018482	WBGene00022085	WBGene00009065	WBGene00004201	WBGene00017591	WBGene00010758
WBGene00004063	WBGene00004360	WBGene00004703					WBGene00010699	WBGene00010433	WBGene00011505			WBGene00010796	WBGene00011283	WBGene00021531	WBGene00022278	WBGene00010371	WBGene00009075	WBGene00004203	WBGene00018371	WBGene00000390
WBGene00004064	WBGene00004367	WBGene00004704					WBGene00010702	WBGene00010444	WBGene00011509			WBGene00010804	WBGene00011292	WBGene00021637	WBGene00015146	WBGene00006719	WBGene00009079	WBGene00004204	WBGene00006416	WBGene00001043
WBGene00004068	WBGene00004371	WBGene00004705					WBGene00010704	WBGene00010447	WBGene00011531			WBGene00010813	WBGene00011299	WBGene00021645	WBGene00007400	WBGene00020435	WBGene00009082	WBGene00004205	WBGene00001046	WBGene00020171
WBGene00004075	WBGene00004373	WBGene00004706					WBGene00010726	WBGene00010448	WBGene00011579			WBGene00010825	WBGene00011312	WBGene00021653	WBGene00018421	WBGene00020978	WBGene00009112	WBGene00004206	WBGene00018999	WBGene00013804
WBGene00004076	WBGene00004374	WBGene00004721					WBGene00010734	WBGene00010454	WBGene00011591			WBGene00010829	WBGene00011320	WBGene00021654	WBGene00007681	WBGene00020313	WBGene00009115	WBGene00004208	WBGene00001431	WBGene00011239
WBGene00004077	WBGene00004378	WBGene00004723					WBGene00010735	WBGene00010457	WBGene00011592			WBGene00010834	WBGene00011326	WBGene00021655	WBGene00012802	WBGene00004908	WBGene00009119	WBGene00004214	WBGene00020679	WBGene00016045
WBGene00004078	WBGene00004380	WBGene00004726					WBGene00010757	WBGene00010472	WBGene00011609			WBGene00010869	WBGene00011342	WBGene00021656	WBGene00000417	WBGene00015896	WBGene00009122	WBGene00004217	WBGene00044323	WBGene00008848
WBGene00004084	WBGene00004381	WBGene00004736					WBGene00010759	WBGene00010477	WBGene00011614			WBGene00010874	WBGene00011350	WBGene00021658	WBGene00017360	WBGene00021287	WBGene00009124	WBGene00004239	WBGene00002054	WBGene00008397
WBGene00004085	WBGene00004383	WBGene00004737					WBGene00010766	WBGene00010483	WBGene00011615			WBGene00010876	WBGene00011352	WBGene00021678	WBGene00001232	WBGene00022763	WBGene00009129	WBGene00004241	WBGene00004484	WBGene00011410
WBGene00004086	WBGene00004385	WBGene00004738					WBGene00010768	WBGene00010491	WBGene00011619			WBGene00010883	WBGene00011361	WBGene00021726	WBGene00017087	WBGene00013052	WBGene00009149	WBGene00004242	WBGene00003258	WBGene00000182
WBGene00004087	WBGene00004386	WBGene00004743					WBGene00010780	WBGene00010495	WBGene00011635			WBGene00010887	WBGene00011366	WBGene00021727	WBGene00021541	WBGene00019834	WBGene00009178	WBGene00004243	WBGene00021298	WBGene00002238
WBGene00004088	WBGene00004387	WBGene00004744					WBGene00010783	WBGene00010508	WBGene00011663			WBGene00010888	WBGene00011376	WBGene00021739	WBGene00004469	WBGene00050943	WBGene00009179	WBGene00004244	WBGene00001934	WBGene00010450
WBGene00004090	WBGene00004388	WBGene00004749					WBGene00010804	WBGene00010544	WBGene00011679			WBGene00010894	WBGene00011388	WBGene00021747	WBGene00001975	WBGene00010271	WBGene00009185	WBGene00004248	WBGene00006923	WBGene00022390
WBGene00004091	WBGene00004389	WBGene00004752					WBGene00010805	WBGene00010550	WBGene00011680			WBGene00010895	WBGene00011393	WBGene00021750	WBGene00007137	WBGene00018500	WBGene00009187	WBGene00004254	WBGene00022645	WBGene00011411
WBGene00004093	WBGene00004390	WBGene00004753					WBGene00010811	WBGene00010559	WBGene00011689			WBGene00010902	WBGene00011399	WBGene00021790	WBGene00004190	WBGene00016507	WBGene00009190	WBGene00004258	WBGene00007270	WBGene00010911
WBGene00004094	WBGene00004391	WBGene00004755					WBGene00010812	WBGene00010568	WBGene00011691			WBGene00010906	WBGene00011418	WBGene00021799	WBGene00001057	WBGene00011767	WBGene00009193	WBGene00004266	WBGene00002067	WBGene00015083
WBGene00004095	WBGene00004392	WBGene00004756					WBGene00010813	WBGene00010572	WBGene00011733			WBGene00010915	WBGene00011431	WBGene00021817	WBGene00018998	WBGene00018981	WBGene00009218	WBGene00004268	WBGene00012713	WBGene00015807
WBGene00004101	WBGene00004404	WBGene00004759					WBGene00010830	WBGene00010580	WBGene00011757			WBGene00010918	WBGene00011434	WBGene00021819	WBGene00018635	WBGene00010743	WBGene00009237	WBGene00004269	WBGene00008935	WBGene00000508
WBGene00004105	WBGene00004408	WBGene00004765					WBGene00010838	WBGene00010585	WBGene00011760			WBGene00010920	WBGene00011440	WBGene00021853	WBGene00004498	WBGene00010712	WBGene00009239	WBGene00004271	WBGene00004003	WBGene00001030
WBGene00004109	WBGene00004409	WBGene00004766					WBGene00010857	WBGene00010587	WBGene00011771			WBGene00010933	WBGene00011441	WBGene00021863	WBGene00007975	WBGene00013978	WBGene00009256	WBGene00004272	WBGene00000802	WBGene00021351
WBGene00004110	WBGene00004411	WBGene00004767					WBGene00010859	WBGene00010593	WBGene00011791			WBGene00010943	WBGene00011442	WBGene00021877	WBGene00001985	WBGene00018745	WBGene00009259	WBGene00004273	WBGene00012102	WBGene00015405
WBGene00004116	WBGene00004412	WBGene00004768					WBGene00010864	WBGene00010598	WBGene00011802			WBGene00010949	WBGene00011444	WBGene00021887	WBGene00013347	WBGene00019950	WBGene00009264	WBGene00004274	WBGene00019738	WBGene00022881
WBGene00004117	WBGene00004414	WBGene00004774					WBGene00010880	WBGene00010610	WBGene00011805			WBGene00010963	WBGene00011464	WBGene00021893	WBGene00011662	WBGene00015892	WBGene00009267	WBGene00004277	WBGene00011859	WBGene00010664
WBGene00004125	WBGene00004415	WBGene00004775					WBGene00010907	WBGene00010612	WBGene00011812			WBGene00010980	WBGene00011489	WBGene00021898	WBGene00015296	WBGene00011619	WBGene00009271	WBGene00004279	WBGene00015927	WBGene00023487
WBGene00004128	WBGene00004416	WBGene00004781					WBGene00010931	WBGene00010619	WBGene00011849			WBGene00010989	WBGene00011497	WBGene00021913	WBGene00022054	WBGene00020984	WBGene00009272	WBGene00004282	WBGene00013310	WBGene00007277
WBGene00004132	WBGene00004417	WBGene00004782					WBGene00010933	WBGene00010623	WBGene00011850			WBGene00010991	WBGene00011501	WBGene00021927	WBGene00002982	WBGene00018165	WBGene00009307	WBGene00004283	WBGene00012760	WBGene00019457
WBGene00004136	WBGene00004418	WBGene00004783					WBGene00010934	WBGene00010634	WBGene00011864			WBGene00010992	WBGene00011505	WBGene00021941	WBGene00022854	WBGene00009549	WBGene00009308	WBGene00004284	WBGene00010685	WBGene00013349
WBGene00004138	WBGene00004419	WBGene00004800					WBGene00010940	WBGene00010643	WBGene00011872			WBGene00011001	WBGene00011509	WBGene00021970	WBGene00022742	WBGene00011909	WBGene00009313	WBGene00004286	WBGene00011304	WBGene00010437
WBGene00004143	WBGene00004420	WBGene00004804					WBGene00010980	WBGene00010666	WBGene00011915			WBGene00011008	WBGene00011543	WBGene00021976	WBGene00004881	WBGene00011499	WBGene00009314	WBGene00004296	WBGene00012924	WBGene00009996
WBGene00004147	WBGene00004421	WBGene00004806					WBGene00010986	WBGene00010671	WBGene00011920			WBGene00011026	WBGene00011559	WBGene00021987	WBGene00009180	WBGene00010992	WBGene00009319	WBGene00004297	WBGene00007912	WBGene00019077
WBGene00004152	WBGene00004422	WBGene00004807					WBGene00010994	WBGene00010690	WBGene00011924			WBGene00011027	WBGene00011589	WBGene00022016	WBGene00015450	WBGene00000099	WBGene00009321	WBGene00004298	WBGene00017104	WBGene00016701
WBGene00004161	WBGene00004424	WBGene00004808					WBGene00011001	WBGene00010692	WBGene00011932			WBGene00011030	WBGene00011614	WBGene00022020	WBGene00016564	WBGene00044512	WBGene00009337	WBGene00004302	WBGene00010633	WBGene00014234
WBGene00004163	WBGene00004425	WBGene00004824					WBGene00011026	WBGene00010699	WBGene00011936			WBGene00011039	WBGene00011615	WBGene00022030	WBGene00011740	WBGene00044227	WBGene00009344	WBGene00004303	WBGene00014492	WBGene00010044
WBGene00004166	WBGene00004426	WBGene00004873					WBGene00011029	WBGene00010703	WBGene00011941			WBGene00011053	WBGene00011625	WBGene00022039	WBGene00012999	WBGene00007278	WBGene00009353	WBGene00004304	WBGene00010091	WBGene00020718
WBGene00004167	WBGene00004427	WBGene00004874					WBGene00011033	WBGene00010704	WBGene00011969			WBGene00011059	WBGene00011633	WBGene00022054	WBGene00008397	WBGene00007825	WBGene00009390	WBGene00004305	WBGene00001923	WBGene00016971
WBGene00004175	WBGene00004428	WBGene00004880					WBGene00011035	WBGene00010726	WBGene00011971			WBGene00011088	WBGene00011642	WBGene00022063	WBGene00011300	WBGene00011030	WBGene00009394	WBGene00004306	WBGene00008878	WBGene00021277
WBGene00004178	WBGene00004429	WBGene00004881					WBGene00011059	WBGene00010728	WBGene00011977			WBGene00011093	WBGene00011645	WBGene00022067	WBGene00005006	WBGene00012642	WBGene00009397	WBGene00004307	WBGene00000870	WBGene00008710
WBGene00004179	WBGene00004430	WBGene00004882					WBGene00011063	WBGene00010734	WBGene00012014			WBGene00011105	WBGene00011664	WBGene00022100	WBGene00003504	WBGene00021639	WBGene00009401	WBGene00004308	WBGene00013165	WBGene00012769
WBGene00004180	WBGene00004431	WBGene00004883					WBGene00011065	WBGene00010759	WBGene00012024			WBGene00011114	WBGene00011680	WBGene00022110	WBGene00012807	WBGene00009401	WBGene00009402	WBGene00004312	WBGene00002198	WBGene00006374
WBGene00004181	WBGene00004432	WBGene00004885					WBGene00011089	WBGene00010768	WBGene00012029			WBGene00011120	WBGene00011688	WBGene00022131	WBGene00004312	WBGene00006058	WBGene00009404	WBGene00004314	WBGene00011182	WBGene00013219
WBGene00004185	WBGene00004433	WBGene00004888					WBGene00011093	WBGene00010780	WBGene00012040			WBGene00011124	WBGene00011691	WBGene00022176	WBGene00019498	WBGene00012345	WBGene00009412	WBGene00004315	WBGene00009880	WBGene00022765
WBGene00004186	WBGene00004435	WBGene00004891					WBGene00011101	WBGene00010804	WBGene00012096			WBGene00011129	WBGene00011696	WBGene00022177	WBGene00000890	WBGene00012859	WBGene00009416	WBGene00004318	WBGene00001371	WBGene00018239
WBGene00004187	WBGene00004436	WBGene00004895					WBGene00011112	WBGene00010812	WBGene00012099			WBGene00011132	WBGene00011706	WBGene00022178	WBGene00011976	WBGene00016382	WBGene00009432	WBGene00004319	WBGene00003825	WBGene00020629
WBGene00004188	WBGene00004437	WBGene00004896					WBGene00011129	WBGene00010830	WBGene00012100			WBGene00011133	WBGene00011729	WBGene00022198	WBGene00008400	WBGene00021382	WBGene00009435	WBGene00004320	WBGene00021870	WBGene00011819
WBGene00004189	WBGene00004439	WBGene00004897					WBGene00011131	WBGene00010836	WBGene00012102			WBGene00011134	WBGene00011738	WBGene00022205	WBGene00015347	WBGene00010991	WBGene00009441	WBGene00004322	WBGene00008149	WBGene00020682
WBGene00004190	WBGene00004440	WBGene00004900					WBGene00011139	WBGene00010857	WBGene00012103			WBGene00011171	WBGene00011739	WBGene00022207	WBGene00022378	WBGene00010181	WBGene00009443	WBGene00004323	WBGene00004963	WBGene00249808
WBGene00004199	WBGene00004441	WBGene00004901					WBGene00011145	WBGene00010858	WBGene00012130			WBGene00011172	WBGene00011741	WBGene00022209	WBGene00014204	WBGene00019810	WBGene00009445	WBGene00004324	WBGene00016581	WBGene00000199
WBGene00004201	WBGene00004442	WBGene00004904					WBGene00011152	WBGene00010859	WBGene00012158			WBGene00011173	WBGene00011742	WBGene00022211	WBGene00012471	WBGene00004964	WBGene00009448	WBGene00004326	WBGene00003083	WBGene00020422
WBGene00004203	WBGene00004443	WBGene00004909					WBGene00011153	WBGene00010864	WBGene00012172			WBGene00011174	WBGene00011760	WBGene00022215	WBGene00007499	WBGene00017179	WBGene00009454	WBGene00004333	WBGene00003150	WBGene00006736
WBGene00004204	WBGene00004444	WBGene00004914					WBGene00011201	WBGene00010868	WBGene00012193			WBGene00011176	WBGene00011809	WBGene00022219	WBGene00020823	WBGene00021271	WBGene00009458	WBGene00004336	WBGene00022883	WBGene00175030
WBGene00004205	WBGene00004446	WBGene00004915					WBGene00011205	WBGene00010869	WBGene00012194			WBGene00011190	WBGene00011820	WBGene00022225	WBGene00004143	WBGene00015511	WBGene00009459	WBGene00004337	WBGene00017735	WBGene00011333
WBGene00004206	WBGene00004447	WBGene00004916					WBGene00011206	WBGene00010874	WBGene00012195			WBGene00011191	WBGene00011849	WBGene00022237	WBGene00012465	WBGene00008141	WBGene00009470	WBGene00004338	WBGene00013168	WBGene00001110
WBGene00004208	WBGene00004448	WBGene00004917					WBGene00011209	WBGene00010900	WBGene00012196			WBGene00011200	WBGene00011864	WBGene00022274	WBGene00017738	WBGene00008821	WBGene00009471	WBGene00004339	WBGene00010134	WBGene00020399
WBGene00004209	WBGene00004449	WBGene00004918					WBGene00011221	WBGene00010906	WBGene00012198			WBGene00011202	WBGene00011898	WBGene00022275	WBGene00022750	WBGene00012307	WBGene00009477	WBGene00004340	WBGene00022849	WBGene00003825
WBGene00004214	WBGene00004450	WBGene00004919					WBGene00011230	WBGene00010907	WBGene00012204			WBGene00011203	WBGene00011908	WBGene00022277	WBGene00000151	WBGene00007888	WBGene00009478	WBGene00004341	WBGene00003438	WBGene00018408
WBGene00004217	WBGene00004451	WBGene00004920					WBGene00011236	WBGene00010915	WBGene00012222			WBGene00011214	WBGene00011915	WBGene00022279	WBGene00021515	WBGene00022732	WBGene00009482	WBGene00004342	WBGene00017279	WBGene00016002
WBGene00004239	WBGene00004456	WBGene00004930					WBGene00011252	WBGene00010931	WBGene00012230			WBGene00011215	WBGene00011920	WBGene00022290	WBGene00015481	WBGene00019997	WBGene00009492	WBGene00004343	WBGene00015522	WBGene00009124
WBGene00004241	WBGene00004458	WBGene00004945					WBGene00011261	WBGene00010933	WBGene00012237			WBGene00011217	WBGene00011924	WBGene00022297	WBGene00011253	WBGene00010876	WBGene00009501	WBGene00004355	WBGene00017999	WBGene00010042
WBGene00004242	WBGene00004459	WBGene00004946					WBGene00011263	WBGene00010935	WBGene00012238			WBGene00011236	WBGene00011956	WBGene00022307	WBGene00016129	WBGene00009054	WBGene00009502	WBGene00004357	WBGene00022650	WBGene00010279
WBGene00004243	WBGene00004460	WBGene00004947					WBGene00011291	WBGene00010940	WBGene00012240			WBGene00011241	WBGene00011981	WBGene00022334	WBGene00002004	WBGene00007717	WBGene00009513	WBGene00004360	WBGene00017114	WBGene00016790
WBGene00004244	WBGene00004461	WBGene00004952					WBGene00011300	WBGene00010976	WBGene00012275			WBGene00011252	WBGene00011986	WBGene00022349	WBGene00020168	WBGene00019335	WBGene00009521	WBGene00004361	WBGene00008772	WBGene00003785
WBGene00004248	WBGene00004462	WBGene00004953					WBGene00011302	WBGene00010980	WBGene00012289			WBGene00011260	WBGene00011988	WBGene00022353	WBGene00000592	WBGene00013158	WBGene00009532	WBGene00004367	WBGene00009938	WBGene00013737
WBGene00004254	WBGene00004463	WBGene00004955					WBGene00011303	WBGene00010986	WBGene00012290			WBGene00011269	WBGene00011990	WBGene00022354	WBGene00016200	WBGene00009643	WBGene00009548	WBGene00004371	WBGene00010871	WBGene00006392
WBGene00004258	WBGene00004464	WBGene00004958					WBGene00011305	WBGene00010991	WBGene00012299			WBGene00011290	WBGene00011993	WBGene00022366	WBGene00015581	WBGene00007269	WBGene00009550	WBGene00004373	WBGene00007308	WBGene00009113
WBGene00004259	WBGene00004465	WBGene00004959					WBGene00011310	WBGene00010993	WBGene00012301			WBGene00011291	WBGene00012019	WBGene00022377	WBGene00004952	WBGene00011379	WBGene00009559	WBGene00004374	WBGene00011559	WBGene00007501
WBGene00004266	WBGene00004466	WBGene00004962					WBGene00011322	WBGene00011001	WBGene00012302			WBGene00011295	WBGene00012020	WBGene00022420	WBGene00006447	WBGene00013590	WBGene00009575	WBGene00004378	WBGene00020356	WBGene00002034
WBGene00004268	WBGene00004467	WBGene00004964					WBGene00011326	WBGene00011008	WBGene00012326			WBGene00011297	WBGene00012021	WBGene00022432	WBGene00002240	WBGene00016949	WBGene00009581	WBGene00004380	WBGene00004266	WBGene00011600
WBGene00004269	WBGene00004468	WBGene00004965					WBGene00011371	WBGene00011010	WBGene00012343			WBGene00011315	WBGene00012058	WBGene00022438	WBGene00004700	WBGene00020802	WBGene00009592	WBGene00004381	WBGene00021890	WBGene00013096
WBGene00004271	WBGene00004469	WBGene00004975					WBGene00011398	WBGene00011011	WBGene00012352			WBGene00011322	WBGene00012074	WBGene00022441	WBGene00010845	WBGene00045306	WBGene00009594	WBGene00004383	WBGene00020007	WBGene00012483
WBGene00004272	WBGene00004470	WBGene00004978					WBGene00011399	WBGene00011012	WBGene00012366			WBGene00011336	WBGene00012100	WBGene00022446	WBGene00011142	WBGene00013475	WBGene00009605	WBGene00004384	WBGene00017050	WBGene00022458
WBGene00004273	WBGene00004471	WBGene00004980					WBGene00011443	WBGene00011018	WBGene00012370			WBGene00011351	WBGene00012103	WBGene00022459	WBGene00004706	WBGene00012721	WBGene00009628	WBGene00004385	WBGene00011775	WBGene00009880
WBGene00004274	WBGene00004472	WBGene00004981					WBGene00011452	WBGene00011026	WBGene00012374			WBGene00011378	WBGene00012104	WBGene00022508	WBGene00000765	WBGene00011191	WBGene00009643	WBGene00004386	WBGene00010247	WBGene00003947
WBGene00004275	WBGene00004473	WBGene00004984					WBGene00011472	WBGene00011033	WBGene00012387			WBGene00011379	WBGene00012106	WBGene00022512	WBGene00013958	WBGene00006645	WBGene00009664	WBGene00004387	WBGene00009272	WBGene00008345
WBGene00004277	WBGene00004474	WBGene00004985					WBGene00011474	WBGene00011035	WBGene00012393			WBGene00011380	WBGene00012136	WBGene00022543	WBGene00011560	WBGene00016398	WBGene00009665	WBGene00004388	WBGene00016030	WBGene00010281
WBGene00004279	WBGene00004476	WBGene00005006					WBGene00011488	WBGene00011049	WBGene00012404			WBGene00011401	WBGene00012148	WBGene00022564	WBGene00007579	WBGene00011951	WBGene00009666	WBGene00004389	WBGene00015030	WBGene00201023
WBGene00004282	WBGene00004477	WBGene00005007					WBGene00011491	WBGene00011059	WBGene00012405			WBGene00011414	WBGene00012167	WBGene00022579	WBGene00000773	WBGene00012249	WBGene00009680	WBGene00004391	WBGene00004953	WBGene00013550
WBGene00004283	WBGene00004478	WBGene00005009					WBGene00011492	WBGene00011060	WBGene00012407			WBGene00011438	WBGene00012182	WBGene00022592	WBGene00003803	WBGene00018652	WBGene00009681	WBGene00004392	WBGene00013354	WBGene00004463
WBGene00004284	WBGene00004479	WBGene00005010					WBGene00011498	WBGene00011088	WBGene00012412			WBGene00011452	WBGene00012194	WBGene00022608	WBGene00021902	WBGene00015685	WBGene00009682	WBGene00004395	WBGene00015695	WBGene00014023
WBGene00004286	WBGene00004480	WBGene00005011					WBGene00011501	WBGene00011089	WBGene00012431			WBGene00011466	WBGene00012241	WBGene00022670	WBGene00003418	WBGene00007117	WBGene00009683	WBGene00004403	WBGene00003081	WBGene00014306
WBGene00004296	WBGene00004483	WBGene00005013					WBGene00011530	WBGene00011093	WBGene00012433			WBGene00011467	WBGene00012247	WBGene00022682	WBGene00000379	WBGene00004976	WBGene00009685	WBGene00004404	WBGene00219803	WBGene00012652
WBGene00004297	WBGene00004484	WBGene00005014					WBGene00011584	WBGene00011101	WBGene00012434			WBGene00011469	WBGene00012258	WBGene00022697	WBGene00021535	WBGene00044896	WBGene00009705	WBGene00004405	WBGene00010874	WBGene00022831
WBGene00004298	WBGene00004485	WBGene00005015					WBGene00011591	WBGene00011112	WBGene00012442			WBGene00011472	WBGene00012293	WBGene00022721	WBGene00003036	WBGene00015230	WBGene00009708	WBGene00004408	WBGene00013690	WBGene00001332
WBGene00004302	WBGene00004486	WBGene00005019					WBGene00011599	WBGene00011114	WBGene00012490			WBGene00011474	WBGene00012299	WBGene00022726	WBGene00011605	WBGene00001242	WBGene00009714	WBGene00004409	WBGene00018361	WBGene00012645
WBGene00004303	WBGene00004487	WBGene00005020					WBGene00011607	WBGene00011129	WBGene00012491			WBGene00011478	WBGene00012301	WBGene00022749	WBGene00044253	WBGene00045060	WBGene00009738	WBGene00004410	WBGene00010822	WBGene00002000
WBGene00004304	WBGene00004488	WBGene00005021					WBGene00011609	WBGene00011131	WBGene00012492			WBGene00011491	WBGene00012324	WBGene00022812	WBGene00010560	WBGene00020380	WBGene00009739	WBGene00004411	WBGene00013529	WBGene00013361
WBGene00004305	WBGene00004489	WBGene00005022					WBGene00011610	WBGene00011137	WBGene00012519			WBGene00011493	WBGene00012326	WBGene00022834	WBGene00008263	WBGene00009749	WBGene00009749	WBGene00004412	WBGene00004109	WBGene00021312
WBGene00004306	WBGene00004490	WBGene00005023					WBGene00011611	WBGene00011139	WBGene00012544			WBGene00011499	WBGene00012343	WBGene00022848	WBGene00009078	WBGene00016010	WBGene00009753	WBGene00004413	WBGene00012297	WBGene00013652
WBGene00004307	WBGene00004491	WBGene00005024					WBGene00011614	WBGene00011153	WBGene00012547			WBGene00011533	WBGene00012352	WBGene00022890	WBGene00007712	WBGene00004084	WBGene00009770	WBGene00004414	WBGene00018698	WBGene00018769
WBGene00004308	WBGene00004492	WBGene00005025					WBGene00011619	WBGene00011174	WBGene00012548			WBGene00011558	WBGene00012369	WBGene00023284	WBGene00021929	WBGene00022634	WBGene00009772	WBGene00004415	WBGene00011102	WBGene00011032
WBGene00004312	WBGene00004493	WBGene00005077					WBGene00011621	WBGene00011220	WBGene00012552			WBGene00011573	WBGene00012405	WBGene00023404	WBGene00001028	WBGene00014223	WBGene00009782	WBGene00004416	WBGene00007500	WBGene00018900
WBGene00004314	WBGene00004494	WBGene00005153					WBGene00011638	WBGene00011236	WBGene00012554			WBGene00011587	WBGene00012436	WBGene00023421	WBGene00000798	WBGene00018082	WBGene00009783	WBGene00004417	WBGene00010980	WBGene00012651
WBGene00004315	WBGene00004495	WBGene00005648					WBGene00011645	WBGene00011252	WBGene00012560			WBGene00011619	WBGene00012469	WBGene00023451	WBGene00004064	WBGene00008650	WBGene00009784	WBGene00004419	WBGene00013053	WBGene00020437
WBGene00004318	WBGene00004496	WBGene00005662					WBGene00011663	WBGene00011261	WBGene00012561			WBGene00011621	WBGene00012471	WBGene00023497	WBGene00015095	WBGene00019459	WBGene00009796	WBGene00004420	WBGene00018327	WBGene00004320
WBGene00004319	WBGene00004499	WBGene00005663					WBGene00011665	WBGene00011288	WBGene00012564			WBGene00011669	WBGene00012481	WBGene00023498	WBGene00000814	WBGene00010786	WBGene00009831	WBGene00004421	WBGene00022456	WBGene00014243
WBGene00004320	WBGene00004501	WBGene00006039					WBGene00011669	WBGene00011290	WBGene00012585			WBGene00011681	WBGene00012484	WBGene00043279	WBGene00009128	WBGene00044810	WBGene00009878	WBGene00004422	WBGene00011212	WBGene00003162
WBGene00004322	WBGene00004502	WBGene00006056					WBGene00011680	WBGene00011295	WBGene00012606			WBGene00011705	WBGene00012492	WBGene00043534	WBGene00008452	WBGene00002227	WBGene00009880	WBGene00004424	WBGene00004075	WBGene00015025
WBGene00004323	WBGene00004503	WBGene00006058					WBGene00011682	WBGene00011303	WBGene00012610			WBGene00011707	WBGene00012498	WBGene00043952	WBGene00008000	WBGene00007948	WBGene00009881	WBGene00004425	WBGene00020110	WBGene00015021
WBGene00004324	WBGene00004504	WBGene00006061					WBGene00011696	WBGene00011305	WBGene00012623			WBGene00011713	WBGene00012512	WBGene00043988	WBGene00022791	WBGene00019530	WBGene00009884	WBGene00004426	WBGene00010485	WBGene00018963
WBGene00004326	WBGene00004505	WBGene00006307					WBGene00011706	WBGene00011307	WBGene00012624			WBGene00011717	WBGene00012546	WBGene00043989	WBGene00022074	WBGene00020653	WBGene00009893	WBGene00004427	WBGene00022783	WBGene00008281
WBGene00004333	WBGene00004506	WBGene00006311					WBGene00011712	WBGene00011314	WBGene00012632			WBGene00011723	WBGene00012560	WBGene00043990	WBGene00020757	WBGene00021793	WBGene00009925	WBGene00004429	WBGene00022621	WBGene00020166
WBGene00004336	WBGene00004508	WBGene00006331					WBGene00011714	WBGene00011322	WBGene00012638			WBGene00011749	WBGene00012650	WBGene00043992	WBGene00021758	WBGene00022140	WBGene00009945	WBGene00004431	WBGene00013150	WBGene00022738
WBGene00004337	WBGene00004510	WBGene00006352					WBGene00011717	WBGene00011326	WBGene00012640			WBGene00011755	WBGene00012672	WBGene00044045	WBGene00021938	WBGene00018168	WBGene00009946	WBGene00004433	WBGene00000464	WBGene00000381
WBGene00004338	WBGene00004679	WBGene00006359					WBGene00011720	WBGene00011365	WBGene00012641			WBGene00011756	WBGene00012675	WBGene00044154	WBGene00017319	WBGene00018575	WBGene00009948	WBGene00004434	WBGene00006915	WBGene00020035
WBGene00004339	WBGene00004684	WBGene00006373					WBGene00011733	WBGene00011371	WBGene00012644			WBGene00011767	WBGene00012715	WBGene00044227	WBGene00077453	WBGene00016389	WBGene00009959	WBGene00004435	WBGene00016839	WBGene00013038
WBGene00004340	WBGene00004698	WBGene00006374					WBGene00011735	WBGene00011388	WBGene00012648			WBGene00011777	WBGene00012716	WBGene00044281	WBGene00011281	WBGene00003579	WBGene00009966	WBGene00004436	WBGene00009308	WBGene00017855
WBGene00004341	WBGene00004699	WBGene00006375					WBGene00011749	WBGene00011393	WBGene00012666			WBGene00011789	WBGene00012723	WBGene00044386	WBGene00016674	WBGene00007639	WBGene00009971	WBGene00004437	WBGene00019174	WBGene00006489
WBGene00004343	WBGene00004701	WBGene00006376					WBGene00011762	WBGene00011398	WBGene00012671			WBGene00011790	WBGene00012789	WBGene00044413	WBGene00015237	WBGene00017387	WBGene00009974	WBGene00004439	WBGene00013116	WBGene00017895
WBGene00004355	WBGene00004702	WBGene00006377					WBGene00011771	WBGene00011403	WBGene00012673			WBGene00011793	WBGene00012790	WBGene00044414	WBGene00044188	WBGene00011200	WBGene00009975	WBGene00004440	WBGene00004001	WBGene00010641
WBGene00004357	WBGene00004703	WBGene00006379					WBGene00011793	WBGene00011425	WBGene00012675			WBGene00011794	WBGene00012795	WBGene00044420	WBGene00002276	WBGene00015093	WBGene00009992	WBGene00004441	WBGene00016390	WBGene00019947
WBGene00004360	WBGene00004704	WBGene00006381					WBGene00011795	WBGene00011431	WBGene00012684			WBGene00011795	WBGene00012802	WBGene00044436	WBGene00017895	WBGene00008662	WBGene00010006	WBGene00004442	WBGene00004037	WBGene00011814
WBGene00004361	WBGene00004705	WBGene00006382					WBGene00011805	WBGene00011434	WBGene00012695			WBGene00011802	WBGene00012813	WBGene00044482	WBGene00004704	WBGene00022507	WBGene00010013	WBGene00004443	WBGene00003704	WBGene00000418
WBGene00004367	WBGene00004706	WBGene00006383					WBGene00011812	WBGene00011441	WBGene00012703			WBGene00011805	WBGene00012825	WBGene00044504	WBGene00021785	WBGene00022079	WBGene00010014	WBGene00004444	WBGene00010779	WBGene00009132
WBGene00004371	WBGene00004721	WBGene00006385					WBGene00011817	WBGene00011452	WBGene00012704			WBGene00011808	WBGene00012850	WBGene00044522	WBGene00015011	WBGene00007489	WBGene00010035	WBGene00004445	WBGene00009796	WBGene00017356
WBGene00004373	WBGene00004723	WBGene00006386					WBGene00011822	WBGene00011453	WBGene00012710			WBGene00011812	WBGene00012879	WBGene00044560	WBGene00015815	WBGene00011290	WBGene00010038	WBGene00004446	WBGene00009390	WBGene00000865
WBGene00004374	WBGene00004726	WBGene00006387					WBGene00011849	WBGene00011465	WBGene00012712			WBGene00011824	WBGene00012900	WBGene00044586	WBGene00004762	WBGene00045468	WBGene00010040	WBGene00004447	WBGene00017699	WBGene00201684
WBGene00004378	WBGene00004736	WBGene00006390					WBGene00011856	WBGene00011472	WBGene00012717			WBGene00011826	WBGene00012935	WBGene00044608	WBGene00010664	WBGene00000771	WBGene00010046	WBGene00004448	WBGene00001890	WBGene00008532
WBGene00004380	WBGene00004737	WBGene00006391					WBGene00011860	WBGene00011474	WBGene00012731			WBGene00011879	WBGene00012943	WBGene00044637	WBGene00013139	WBGene00016286	WBGene00010047	WBGene00004449	WBGene00013643	WBGene00004338
WBGene00004381	WBGene00004738	WBGene00006392					WBGene00011868	WBGene00011478	WBGene00012732			WBGene00011880	WBGene00012958	WBGene00044639	WBGene00021900	WBGene00007209	WBGene00010055	WBGene00004450	WBGene00022169	WBGene00004244
WBGene00004383	WBGene00004743	WBGene00006395					WBGene00011872	WBGene00011491	WBGene00012742			WBGene00011900	WBGene00012981	WBGene00044641	WBGene00010230	WBGene00044358	WBGene00010061	WBGene00004452	WBGene00021795	WBGene00012730
WBGene00004384	WBGene00004744	WBGene00006405					WBGene00011880	WBGene00011492	WBGene00012755			WBGene00011909	WBGene00012982	WBGene00044705	WBGene00002036	WBGene00044476	WBGene00010070	WBGene00004453	WBGene00010378	WBGene00001688
WBGene00004385	WBGene00004752	WBGene00006406					WBGene00011891	WBGene00011493	WBGene00012758			WBGene00011910	WBGene00012988	WBGene00044742	WBGene00021813	WBGene00013198	WBGene00010072	WBGene00004454	WBGene00007597	WBGene00020392
WBGene00004386	WBGene00004753	WBGene00006414					WBGene00011898	WBGene00011497	WBGene00012759			WBGene00011911	WBGene00013000	WBGene00044745	WBGene00014219	WBGene00004974	WBGene00010080	WBGene00004456	WBGene00006689	WBGene00004343
WBGene00004387	WBGene00004754	WBGene00006430					WBGene00011915	WBGene00011501	WBGene00012764			WBGene00011918	WBGene00013011	WBGene00044989	WBGene00009668	WBGene00011027	WBGene00010091	WBGene00004458	WBGene00001887	WBGene00022092
WBGene00004388	WBGene00004755	WBGene00006431					WBGene00011924	WBGene00011505	WBGene00012766			WBGene00011919	WBGene00013016	WBGene00045052	WBGene00014111	WBGene00015026	WBGene00010093	WBGene00004459	WBGene00016125	WBGene00018679
WBGene00004389	WBGene00004756	WBGene00006433					WBGene00011941	WBGene00011509	WBGene00012776			WBGene00011932	WBGene00013024	WBGene00045108	WBGene00006402	WBGene00009217	WBGene00010097	WBGene00004460	WBGene00019599	WBGene00007001
WBGene00004390	WBGene00004759	WBGene00006434					WBGene00011955	WBGene00011517	WBGene00012792			WBGene00011951	WBGene00013039	WBGene00045212	WBGene00012730	WBGene00015500	WBGene00010134	WBGene00004461	WBGene00001081	WBGene00006391
WBGene00004391	WBGene00004760	WBGene00006437					WBGene00011977	WBGene00011587	WBGene00012806			WBGene00011954	WBGene00013082	WBGene00045255	WBGene00009771	WBGene00019425	WBGene00010139	WBGene00004462	WBGene00011867	WBGene00044326
WBGene00004392	WBGene00004766	WBGene00006440					WBGene00011988	WBGene00011591	WBGene00012829			WBGene00011964	WBGene00013093	WBGene00045277	WBGene00003792	WBGene00009390	WBGene00010150	WBGene00004463	WBGene00016611	WBGene00003133
WBGene00004403	WBGene00004767	WBGene00006442					WBGene00012003	WBGene00011609	WBGene00012830			WBGene00011968	WBGene00013095	WBGene00045297	WBGene00020462	WBGene00016212	WBGene00010155	WBGene00004464	WBGene00000396	WBGene00002229
WBGene00004404	WBGene00004768	WBGene00006443					WBGene00012024	WBGene00011610	WBGene00012848			WBGene00011973	WBGene00013122	WBGene00045511	WBGene00009448	WBGene00011260	WBGene00010159	WBGene00004465	WBGene00009048	WBGene00021660
WBGene00004405	WBGene00004775	WBGene00006446					WBGene00012033	WBGene00011614	WBGene00012849			WBGene00011975	WBGene00013127	WBGene00077712	WBGene00016390	WBGene00018999	WBGene00010160	WBGene00004466	WBGene00021472	WBGene00000818
WBGene00004408	WBGene00004781	WBGene00006447					WBGene00012040	WBGene00011615	WBGene00012851			WBGene00012003	WBGene00013137	WBGene00077762	WBGene00006489	WBGene00020433	WBGene00010181	WBGene00004467	WBGene00002039	WBGene00019296
WBGene00004409	WBGene00004782	WBGene00006448					WBGene00012075	WBGene00011619	WBGene00012854			WBGene00012007	WBGene00013208	WBGene00086555	WBGene00002076	WBGene00020117	WBGene00010204	WBGene00004468	WBGene00003902	WBGene00019877
WBGene00004410	WBGene00004783	WBGene00006449					WBGene00012099	WBGene00011621	WBGene00012867			WBGene00012008	WBGene00013216	WBGene00185098	WBGene00020600	WBGene00019257	WBGene00010238	WBGene00004469	WBGene00017988	WBGene00003882
WBGene00004411	WBGene00004798	WBGene00006450					WBGene00012100	WBGene00011626	WBGene00012872			WBGene00012010	WBGene00013235	WBGene00189930	WBGene00006946	WBGene00003562	WBGene00010241	WBGene00004470	WBGene00010366	WBGene00012543
WBGene00004412	WBGene00004800	WBGene00006460					WBGene00012102	WBGene00011655	WBGene00012873			WBGene00012011	WBGene00013244	WBGene00189952	WBGene00004985	WBGene00022039	WBGene00010244	WBGene00004471	WBGene00009445	WBGene00001214
WBGene00004413	WBGene00004804	WBGene00006465					WBGene00012108	WBGene00011661	WBGene00012889			WBGene00012012	WBGene00013266	WBGene00194725	WBGene00009200	WBGene00016765	WBGene00010246	WBGene00004473	WBGene00020031	WBGene00008371
WBGene00004414	WBGene00004806	WBGene00006466					WBGene00012112	WBGene00011663	WBGene00012890			WBGene00012073	WBGene00013302	WBGene00194904	WBGene00010890	WBGene00020468	WBGene00010254	WBGene00004474	WBGene00009277	WBGene00021014
WBGene00004415	WBGene00004807	WBGene00006473					WBGene00012113	WBGene00011669	WBGene00012899			WBGene00012087	WBGene00013323	WBGene00194955	WBGene00017098	WBGene00018580	WBGene00010259	WBGene00004475	WBGene00010496	WBGene00013201
WBGene00004416	WBGene00004808	WBGene00006474					WBGene00012126	WBGene00011679	WBGene00012904			WBGene00012094	WBGene00013349	WBGene00194956	WBGene00005021	WBGene00001245	WBGene00010265	WBGene00004476	WBGene00019972	WBGene00009521
WBGene00004417	WBGene00004824	WBGene00006481					WBGene00012130	WBGene00011682	WBGene00012907			WBGene00012102	WBGene00013354	WBGene00195070	WBGene00000186	WBGene00008340	WBGene00010266	WBGene00004477	WBGene00003374	WBGene00009140
WBGene00004418	WBGene00004873	WBGene00006483					WBGene00012139	WBGene00011696	WBGene00012908			WBGene00012114	WBGene00013380	WBGene00195071	WBGene00017800	WBGene00000248	WBGene00010284	WBGene00004478	WBGene00044979	WBGene00008878
WBGene00004419	WBGene00004874	WBGene00006487					WBGene00012141	WBGene00011706	WBGene00012909			WBGene00012115	WBGene00013381	WBGene00195155	WBGene00006440	WBGene00008725	WBGene00010289	WBGene00004479	WBGene00006520	WBGene00002879
WBGene00004420	WBGene00004880	WBGene00006489					WBGene00012157	WBGene00011712	WBGene00012911			WBGene00012120	WBGene00013383	WBGene00195226	WBGene00013431	WBGene00018000	WBGene00010302	WBGene00004480	WBGene00010574	WBGene00020823
WBGene00004421	WBGene00004881	WBGene00006491					WBGene00012158	WBGene00011720	WBGene00012919			WBGene00012121	WBGene00013385	WBGene00206377	WBGene00004078	WBGene00001371	WBGene00010306	WBGene00004481	WBGene00015810	WBGene00013606
WBGene00004422	WBGene00004882	WBGene00006492					WBGene00012159	WBGene00011735	WBGene00012922			WBGene00012122	WBGene00013438	WBGene00206497	WBGene00006474	WBGene00020053	WBGene00010309	WBGene00004482	WBGene00219619	WBGene00012992
WBGene00004424	WBGene00004883	WBGene00006496					WBGene00012170	WBGene00011752	WBGene00012933			WBGene00012125	WBGene00013538	WBGene00219207	WBGene00010502	WBGene00013388	WBGene00010317	WBGene00004483	WBGene00016162	WBGene00015974
WBGene00004425	WBGene00004885	WBGene00006497					WBGene00012172	WBGene00011762	WBGene00012946			WBGene00012127	WBGene00013552	WBGene00219295	WBGene00018511	WBGene00019506	WBGene00010323	WBGene00004484	WBGene00009753	WBGene00013605
WBGene00004426	WBGene00004886	WBGene00006499					WBGene00012174	WBGene00011765	WBGene00012952			WBGene00012138	WBGene00013553	WBGene00219315	WBGene00013680	WBGene00019081	WBGene00010324	WBGene00004485	WBGene00044932	WBGene00016200
WBGene00004427	WBGene00004888	WBGene00006503					WBGene00012176	WBGene00011791	WBGene00012953			WBGene00012159	WBGene00013567	WBGene00220258	WBGene00008386	WBGene00020289	WBGene00010326	WBGene00004486	WBGene00000881	WBGene00001689
WBGene00004428	WBGene00004891	WBGene00006504					WBGene00012190	WBGene00011793	WBGene00012970			WBGene00012169	WBGene00013576	WBGene00235269	WBGene00019124	WBGene00015997	WBGene00010333	WBGene00004487	WBGene00022336	WBGene00000532
WBGene00004429	WBGene00004895	WBGene00006510					WBGene00012191	WBGene00011794	WBGene00012981			WBGene00012171	WBGene00013578		WBGene00017317	WBGene00022358	WBGene00010357	WBGene00004488	WBGene00012144	WBGene00009881
WBGene00004430	WBGene00004896	WBGene00006512					WBGene00012193	WBGene00011795	WBGene00012990			WBGene00012172	WBGene00013584		WBGene00003796	WBGene00044384	WBGene00010366	WBGene00004491	WBGene00015326	WBGene00000423
WBGene00004431	WBGene00004897	WBGene00006514					WBGene00012195	WBGene00011802	WBGene00012993			WBGene00012173	WBGene00013597		WBGene00019941	WBGene00009102	WBGene00010369	WBGene00004492	WBGene00001795	WBGene00016564
WBGene00004432	WBGene00004901	WBGene00006515					WBGene00012196	WBGene00011805	WBGene00013009			WBGene00012174	WBGene00013599		WBGene00016263	WBGene00015215	WBGene00010373	WBGene00004493	WBGene00002227	WBGene00018316
WBGene00004433	WBGene00004904	WBGene00006516					WBGene00012198	WBGene00011822	WBGene00013015			WBGene00012177	WBGene00013604		WBGene00000204	WBGene00044805	WBGene00010378	WBGene00004494	WBGene00004465	WBGene00004504
WBGene00004434	WBGene00004906	WBGene00006518					WBGene00012201	WBGene00011849	WBGene00013029			WBGene00012180	WBGene00013638		WBGene00008371	WBGene00199319	WBGene00010425	WBGene00004495	WBGene00019587	WBGene00015557
WBGene00004435	WBGene00004909	WBGene00006520					WBGene00012204	WBGene00011850	WBGene00013069			WBGene00012184	WBGene00013658		WBGene00020628	WBGene00014241	WBGene00010465	WBGene00004496	WBGene00008336	WBGene00003950
WBGene00004436	WBGene00004914	WBGene00006528					WBGene00012227	WBGene00011864	WBGene00013100			WBGene00012191	WBGene00013659		WBGene00004031	WBGene00044744	WBGene00010466	WBGene00004497	WBGene00019963	WBGene00019275
WBGene00004437	WBGene00004915	WBGene00006529					WBGene00012230	WBGene00011872	WBGene00013127			WBGene00012207	WBGene00013669		WBGene00006703	WBGene00016320	WBGene00010474	WBGene00004498	WBGene00001005	WBGene00000010
WBGene00004439	WBGene00004916	WBGene00006536					WBGene00012233	WBGene00011880	WBGene00013135			WBGene00012219	WBGene00013683		WBGene00011490	WBGene00020973	WBGene00010480	WBGene00004499	WBGene00004059	WBGene00007630
WBGene00004440	WBGene00004917	WBGene00006537					WBGene00012237	WBGene00011891	WBGene00013139			WBGene00012222	WBGene00013695		WBGene00013137	WBGene00009702	WBGene00010485	WBGene00004501	WBGene00006579	WBGene00020383
WBGene00004441	WBGene00004918	WBGene00006540					WBGene00012238	WBGene00011910	WBGene00013159			WBGene00012223	WBGene00013719		WBGene00000227	WBGene00015287	WBGene00010496	WBGene00004502	WBGene00001424	WBGene00006474
WBGene00004442	WBGene00004919	WBGene00006542					WBGene00012241	WBGene00011915	WBGene00013189			WBGene00012226	WBGene00013724		WBGene00018830	WBGene00022102	WBGene00010500	WBGene00004503	WBGene00010055	WBGene00003164
WBGene00004443	WBGene00004920	WBGene00006546					WBGene00012249	WBGene00011918	WBGene00013203			WBGene00012231	WBGene00013799		WBGene00018849	WBGene00020265	WBGene00010503	WBGene00004504	WBGene00017687	WBGene00003801
WBGene00004444	WBGene00004930	WBGene00006552					WBGene00012250	WBGene00011930	WBGene00013218			WBGene00012233	WBGene00013862		WBGene00004800	WBGene00044243	WBGene00010507	WBGene00004505	WBGene00020028	WBGene00021074
WBGene00004445	WBGene00004946	WBGene00006553					WBGene00012268	WBGene00011932	WBGene00013222			WBGene00012249	WBGene00013866		WBGene00004248	WBGene00010300	WBGene00010510	WBGene00004506	WBGene00010093	WBGene00012647
WBGene00004446	WBGene00004952	WBGene00006562					WBGene00012272	WBGene00011941	WBGene00013230			WBGene00012250	WBGene00013876		WBGene00010458	WBGene00013107	WBGene00010574	WBGene00004508	WBGene00010324	WBGene00000466
WBGene00004447	WBGene00004953	WBGene00006563					WBGene00012282	WBGene00011955	WBGene00013233			WBGene00012259	WBGene00013878		WBGene00008035	WBGene00022780	WBGene00010605	WBGene00004510	WBGene00000833	WBGene00019121
WBGene00004448	WBGene00004954	WBGene00006565					WBGene00012284	WBGene00011971	WBGene00013234			WBGene00012272	WBGene00013917		WBGene00010557	WBGene00014239	WBGene00010612	WBGene00004679	WBGene00010139	WBGene00004385
WBGene00004449	WBGene00004955	WBGene00006566					WBGene00012289	WBGene00011977	WBGene00013236			WBGene00012274	WBGene00013919		WBGene00011156	WBGene00017312	WBGene00010620	WBGene00004680	WBGene00016946	WBGene00000379
WBGene00004450	WBGene00004958	WBGene00006567					WBGene00012299	WBGene00012003	WBGene00013242			WBGene00012280	WBGene00013920		WBGene00018483	WBGene00012379	WBGene00010631	WBGene00004681	WBGene00001883	WBGene00007412
WBGene00004451	WBGene00004959	WBGene00006568					WBGene00012302	WBGene00012010	WBGene00013244			WBGene00012294	WBGene00013963		WBGene00022831	WBGene00044492	WBGene00010633	WBGene00004684	WBGene00022010	WBGene00021534
WBGene00004452	WBGene00004960	WBGene00006571					WBGene00012306	WBGene00012024	WBGene00013246			WBGene00012296	WBGene00013994		WBGene00006728	WBGene00012008	WBGene00010634	WBGene00004698	WBGene00021440	WBGene00012110
WBGene00004453	WBGene00004962	WBGene00006577					WBGene00012326	WBGene00012033	WBGene00013248			WBGene00012297	WBGene00014016		WBGene00011109	WBGene00013296	WBGene00010651	WBGene00004699	WBGene00004502	WBGene00001228
WBGene00004456	WBGene00004963	WBGene00006579					WBGene00012329	WBGene00012040	WBGene00013249			WBGene00012302	WBGene00014030		WBGene00006573	WBGene00077685	WBGene00010665	WBGene00004702	WBGene00020184	WBGene00077771
WBGene00004458	WBGene00004964	WBGene00006590					WBGene00012336	WBGene00012096	WBGene00013255			WBGene00012307	WBGene00014034		WBGene00004474	WBGene00022799	WBGene00010670	WBGene00004703	WBGene00016949	WBGene00194996
WBGene00004459	WBGene00004965	WBGene00006593					WBGene00012337	WBGene00012100	WBGene00013269			WBGene00012337	WBGene00014060		WBGene00004439	WBGene00017050	WBGene00010678	WBGene00004704	WBGene00008561	WBGene00019458
WBGene00004460	WBGene00004969	WBGene00006595					WBGene00012340	WBGene00012102	WBGene00013288			WBGene00012345	WBGene00014097		WBGene00016178	WBGene00019909	WBGene00010679	WBGene00004705	WBGene00012712	WBGene00009262
WBGene00004461	WBGene00004971	WBGene00006607					WBGene00012343	WBGene00012108	WBGene00013289			WBGene00012357	WBGene00014117		WBGene00004470	WBGene00019720	WBGene00010682	WBGene00004721	WBGene00013532	WBGene00022737
WBGene00004462	WBGene00004972	WBGene00006608					WBGene00012352	WBGene00012120	WBGene00013302			WBGene00012360	WBGene00014124		WBGene00000867	WBGene00015630	WBGene00010685	WBGene00004723	WBGene00015931	WBGene00017607
WBGene00004463	WBGene00004975	WBGene00006613					WBGene00012366	WBGene00012130	WBGene00013318			WBGene00012363	WBGene00014130		WBGene00018769	WBGene00016742	WBGene00010700	WBGene00004732	WBGene00001511	WBGene00011601
WBGene00004464	WBGene00004978	WBGene00006618					WBGene00012370	WBGene00012158	WBGene00013321			WBGene00012364	WBGene00014202		WBGene00018782	WBGene00020531	WBGene00010712	WBGene00004736	WBGene00021097	WBGene00008781
WBGene00004465	WBGene00004980	WBGene00006619					WBGene00012379	WBGene00012159	WBGene00013323			WBGene00012374	WBGene00014215		WBGene00021930	WBGene00000544	WBGene00010719	WBGene00004737	WBGene00197441	WBGene00010785
WBGene00004466	WBGene00004981	WBGene00006626					WBGene00012388	WBGene00012170	WBGene00013326			WBGene00012379	WBGene00014220		WBGene00020375	WBGene00010323	WBGene00010724	WBGene00004738	WBGene00022233	WBGene00019126
WBGene00004467	WBGene00004984	WBGene00006638					WBGene00012407	WBGene00012172	WBGene00013327			WBGene00012387	WBGene00014232		WBGene00021270	WBGene00014085	WBGene00010728	WBGene00004743	WBGene00014249	WBGene00004167
WBGene00004468	WBGene00004985	WBGene00006647					WBGene00012431	WBGene00012174	WBGene00013332			WBGene00012388	WBGene00014261		WBGene00004442	WBGene00002212	WBGene00010749	WBGene00004744	WBGene00050919	WBGene00013719
WBGene00004469	WBGene00005006	WBGene00006648					WBGene00012435	WBGene00012176	WBGene00013348			WBGene00012401	WBGene00014822		WBGene00004492	WBGene00009948	WBGene00010755	WBGene00004752	WBGene00006625	WBGene00011143
WBGene00004470	WBGene00005007	WBGene00006689					WBGene00012442	WBGene00012190	WBGene00013370			WBGene00012402	WBGene00014914		WBGene00003793	WBGene00007503	WBGene00010758	WBGene00004753	WBGene00045117	WBGene00019429
WBGene00004471	WBGene00005009	WBGene00006699					WBGene00012461	WBGene00012193	WBGene00013373			WBGene00012470	WBGene00014987		WBGene00020843	WBGene00019080	WBGene00010763	WBGene00004754	WBGene00008239	WBGene00000498
WBGene00004472	WBGene00005010	WBGene00006701					WBGene00012462	WBGene00012195	WBGene00013374			WBGene00012476	WBGene00014999		WBGene00007788	WBGene00021995	WBGene00010770	WBGene00004755	WBGene00020838	WBGene00004014
WBGene00004473	WBGene00005011	WBGene00006702					WBGene00012486	WBGene00012196	WBGene00013376			WBGene00012478	WBGene00015008		WBGene00006804	WBGene00020890	WBGene00010778	WBGene00004756	WBGene00018926	WBGene00012978
WBGene00004474	WBGene00005012	WBGene00006703					WBGene00012492	WBGene00012198	WBGene00013403			WBGene00012486	WBGene00015037		WBGene00004420	WBGene00020914	WBGene00010786	WBGene00004759	WBGene00008258	WBGene00011270
WBGene00004475	WBGene00005013	WBGene00006704					WBGene00012504	WBGene00012201	WBGene00013408			WBGene00012509	WBGene00015063		WBGene00000886	WBGene00018471	WBGene00010793	WBGene00004760	WBGene00004503	WBGene00017064
WBGene00004476	WBGene00005014	WBGene00006706					WBGene00012509	WBGene00012204	WBGene00013416			WBGene00012514	WBGene00015083		WBGene00010843	WBGene00008801	WBGene00010794	WBGene00004762	WBGene00018098	WBGene00002231
WBGene00004477	WBGene00005015	WBGene00006707					WBGene00012514	WBGene00012222	WBGene00013427			WBGene00012536	WBGene00015102		WBGene00012835	WBGene00007446	WBGene00010796	WBGene00004765	WBGene00021829	WBGene00001151
WBGene00004478	WBGene00005019	WBGene00006708					WBGene00012519	WBGene00012227	WBGene00013429			WBGene00012547	WBGene00015112		WBGene00004181	WBGene00022385	WBGene00010815	WBGene00004766	WBGene00005011	WBGene00009452
WBGene00004479	WBGene00005020	WBGene00006711					WBGene00012523	WBGene00012230	WBGene00013452			WBGene00012549	WBGene00015128		WBGene00007256	WBGene00019405	WBGene00010822	WBGene00004768	WBGene00021537	WBGene00009477
WBGene00004480	WBGene00005021	WBGene00006713					WBGene00012537	WBGene00012237	WBGene00013456			WBGene00012592	WBGene00015130		WBGene00004443	WBGene00022834	WBGene00010829	WBGene00004775	WBGene00018674	WBGene00195093
WBGene00004482	WBGene00005022	WBGene00006720					WBGene00012544	WBGene00012238	WBGene00013464			WBGene00012595	WBGene00015132		WBGene00018341	WBGene00007049	WBGene00010844	WBGene00004781	WBGene00018152	WBGene00014113
WBGene00004483	WBGene00005023	WBGene00006725					WBGene00012547	WBGene00012240	WBGene00013497			WBGene00012596	WBGene00015134		WBGene00004094	WBGene00010092	WBGene00010850	WBGene00004782	WBGene00010114	WBGene00006405
WBGene00004484	WBGene00005024	WBGene00006726					WBGene00012552	WBGene00012241	WBGene00013499			WBGene00012605	WBGene00015136		WBGene00004386	WBGene00020066	WBGene00010867	WBGene00004783	WBGene00021153	WBGene00017237
WBGene00004485	WBGene00005025	WBGene00006727					WBGene00012560	WBGene00012249	WBGene00013500			WBGene00012608	WBGene00015145		WBGene00015160	WBGene00016807	WBGene00010869	WBGene00004787	WBGene00017636	WBGene00003789
WBGene00004486	WBGene00005026	WBGene00006729					WBGene00012561	WBGene00012250	WBGene00013501			WBGene00012609	WBGene00015146		WBGene00009127	WBGene00010251	WBGene00010876	WBGene00004798	WBGene00008441	WBGene00019295
WBGene00004487	WBGene00005077	WBGene00006730					WBGene00012564	WBGene00012264	WBGene00013507			WBGene00012626	WBGene00015161		WBGene00017641	WBGene00016246	WBGene00010883	WBGene00004800	WBGene00002045	WBGene00008380
WBGene00004488	WBGene00005153	WBGene00006732					WBGene00012567	WBGene00012272	WBGene00013509			WBGene00012627	WBGene00015171		WBGene00000143	WBGene00044298	WBGene00010892	WBGene00004803	WBGene00013716	WBGene00012562
WBGene00004489	WBGene00005324	WBGene00006733					WBGene00012570	WBGene00012282	WBGene00013531			WBGene00012636	WBGene00015180		WBGene00017797	WBGene00009589	WBGene00010896	WBGene00004804	WBGene00013358	WBGene00007109
WBGene00004490	WBGene00005648	WBGene00006734					WBGene00012571	WBGene00012289	WBGene00013536			WBGene00012637	WBGene00015181		WBGene00003821	WBGene00018065	WBGene00010897	WBGene00004806	WBGene00017802	WBGene00003475
WBGene00004491	WBGene00005662	WBGene00006735					WBGene00012585	WBGene00012299	WBGene00013554			WBGene00012638	WBGene00015188		WBGene00001309	WBGene00008661	WBGene00010904	WBGene00004807	WBGene00021765	WBGene00005014
WBGene00004492	WBGene00005663	WBGene00006736					WBGene00012596	WBGene00012302	WBGene00013563			WBGene00012642	WBGene00015200		WBGene00012097	WBGene00011295	WBGene00010906	WBGene00004808	WBGene00009665	WBGene00016140
WBGene00004493	WBGene00006038	WBGene00006737					WBGene00012606	WBGene00012326	WBGene00013567			WBGene00012647	WBGene00015217		WBGene00001835	WBGene00011008	WBGene00010912	WBGene00004823	WBGene00017125	WBGene00009994
WBGene00004494	WBGene00006039	WBGene00006739					WBGene00012622	WBGene00012329	WBGene00013569			WBGene00012656	WBGene00015267		WBGene00012020	WBGene00001538	WBGene00010915	WBGene00004824	WBGene00012376	WBGene00022253
WBGene00004495	WBGene00006040	WBGene00006740					WBGene00012624	WBGene00012330	WBGene00013574			WBGene00012660	WBGene00015270		WBGene00018846	WBGene00000820	WBGene00010920	WBGene00004873	WBGene00012117	WBGene00004339
WBGene00004496	WBGene00006044	WBGene00006751					WBGene00012626	WBGene00012337	WBGene00013584			WBGene00012662	WBGene00015285		WBGene00018118	WBGene00018235	WBGene00010923	WBGene00004874	WBGene00019785	WBGene00018015
WBGene00004497	WBGene00006047	WBGene00006755					WBGene00012632	WBGene00012340	WBGene00013586			WBGene00012671	WBGene00015301		WBGene00004456	WBGene00007863	WBGene00010941	WBGene00004879	WBGene00002217	WBGene00013094
WBGene00004498	WBGene00006051	WBGene00006768					WBGene00012638	WBGene00012366	WBGene00013587			WBGene00012679	WBGene00015307		WBGene00004418	WBGene00012401	WBGene00010942	WBGene00004880	WBGene00004851	WBGene00000772
WBGene00004499	WBGene00006053	WBGene00006773					WBGene00012640	WBGene00012370	WBGene00013594			WBGene00012684	WBGene00015312		WBGene00022092	WBGene00004966	WBGene00010980	WBGene00004881	WBGene00010424	WBGene00001027
WBGene00004501	WBGene00006056	WBGene00006785					WBGene00012644	WBGene00012379	WBGene00013603			WBGene00012689	WBGene00015324		WBGene00022141	WBGene00017817	WBGene00010988	WBGene00004882	WBGene00013473	WBGene00020091
WBGene00004502	WBGene00006057	WBGene00006793					WBGene00012656	WBGene00012387	WBGene00013604			WBGene00012711	WBGene00015327		WBGene00016194	WBGene00010538	WBGene00010990	WBGene00004883	WBGene00004972	WBGene00003835
WBGene00004503	WBGene00006058	WBGene00006794					WBGene00012659	WBGene00012388	WBGene00013611			WBGene00012720	WBGene00015352		WBGene00013605	WBGene00006047	WBGene00010991	WBGene00004884	WBGene00002249	WBGene00020234
WBGene00004504	WBGene00006059	WBGene00006795					WBGene00012666	WBGene00012401	WBGene00013613			WBGene00012721	WBGene00015357		WBGene00002994	WBGene00022753	WBGene00010992	WBGene00004885	WBGene00007565	WBGene00007144
WBGene00004505	WBGene00006061	WBGene00006796					WBGene00012673	WBGene00012405	WBGene00013616			WBGene00012722	WBGene00015378		WBGene00013553	WBGene00021010	WBGene00010993	WBGene00004886	WBGene00012979	WBGene00015811
WBGene00004506	WBGene00006307	WBGene00006804					WBGene00012679	WBGene00012407	WBGene00013619			WBGene00012731	WBGene00015429		WBGene00006572	WBGene00016168	WBGene00011001	WBGene00004888	WBGene00019343	WBGene00003994
WBGene00004508	WBGene00006311	WBGene00006805					WBGene00012684	WBGene00012420	WBGene00013620			WBGene00012741	WBGene00015468		WBGene00004433	WBGene00010072	WBGene00011006	WBGene00004891	WBGene00008774	WBGene00022473
WBGene00004510	WBGene00006324	WBGene00006808					WBGene00012688	WBGene00012431	WBGene00013622			WBGene00012754	WBGene00015474		WBGene00003081	WBGene00019229	WBGene00011015	WBGene00004895	WBGene00003435	WBGene00201282
WBGene00004679	WBGene00006331	WBGene00006817					WBGene00012689	WBGene00012435	WBGene00013623			WBGene00012761	WBGene00015477		WBGene00004917	WBGene00021630	WBGene00011026	WBGene00004896	WBGene00007969	WBGene00014692
WBGene00004680	WBGene00006349	WBGene00006823					WBGene00012695	WBGene00012442	WBGene00013632			WBGene00012766	WBGene00015494		WBGene00012298	WBGene00008935	WBGene00011027	WBGene00004897	WBGene00013526	WBGene00044323
WBGene00004681	WBGene00006352	WBGene00006829					WBGene00012699	WBGene00012457	WBGene00013639			WBGene00012776	WBGene00015507		WBGene00015842	WBGene00015970	WBGene00011039	WBGene00004901	WBGene00010867	WBGene00017981
WBGene00004684	WBGene00006359	WBGene00006833					WBGene00012702	WBGene00012486	WBGene00013658			WBGene00012781	WBGene00015510		WBGene00022351	WBGene00010596	WBGene00011044	WBGene00004906	WBGene00009705	WBGene00014208
WBGene00004698	WBGene00006373	WBGene00006836					WBGene00012703	WBGene00012490	WBGene00013666			WBGene00012784	WBGene00015518		WBGene00008196	WBGene00044392	WBGene00011064	WBGene00004909	WBGene00008645	WBGene00012423
WBGene00004699	WBGene00006374	WBGene00006840					WBGene00012704	WBGene00012491	WBGene00013672			WBGene00012785	WBGene00015529		WBGene00001600	WBGene00015192	WBGene00011071	WBGene00004914	WBGene00219326	WBGene00007199
WBGene00004700	WBGene00006375	WBGene00006856					WBGene00012711	WBGene00012492	WBGene00013683			WBGene00012786	WBGene00015541		WBGene00000868	WBGene00013068	WBGene00011076	WBGene00004915	WBGene00020437	WBGene00019354
WBGene00004701	WBGene00006376	WBGene00006888					WBGene00012717	WBGene00012504	WBGene00013693			WBGene00012787	WBGene00015547		WBGene00018893	WBGene00016356	WBGene00011088	WBGene00004916	WBGene00000093	WBGene00006499
WBGene00004702	WBGene00006379	WBGene00006889					WBGene00012731	WBGene00012509	WBGene00013695			WBGene00012809	WBGene00015552		WBGene00019838	WBGene00014201	WBGene00011102	WBGene00004917	WBGene00022497	WBGene00009174
WBGene00004703	WBGene00006381	WBGene00006910					WBGene00012742	WBGene00012514	WBGene00013698			WBGene00012810	WBGene00015565		WBGene00019209	WBGene00018949	WBGene00011110	WBGene00004918	WBGene00000770	WBGene00000880
WBGene00004704	WBGene00006382	WBGene00006911					WBGene00012761	WBGene00012519	WBGene00013736			WBGene00012811	WBGene00015569		WBGene00002804	WBGene00014024	WBGene00011114	WBGene00004919	WBGene00019305	WBGene00008364
WBGene00004705	WBGene00006383	WBGene00006912					WBGene00012763	WBGene00012537	WBGene00013754			WBGene00012827	WBGene00015586		WBGene00007022	WBGene00008623	WBGene00011120	WBGene00004920	WBGene00017542	WBGene00022836
WBGene00004706	WBGene00006385	WBGene00006913					WBGene00012766	WBGene00012547	WBGene00013779			WBGene00012831	WBGene00015624		WBGene00013267	WBGene00015030	WBGene00011128	WBGene00004930	WBGene00004969	WBGene00004043
WBGene00004721	WBGene00006386	WBGene00006916					WBGene00012775	WBGene00012552	WBGene00013799			WBGene00012848	WBGene00015638		WBGene00001860	WBGene00015229	WBGene00011133	WBGene00004931	WBGene00022894	WBGene00003009
WBGene00004723	WBGene00006387	WBGene00006917					WBGene00012776	WBGene00012560	WBGene00013802			WBGene00012849	WBGene00015644		WBGene00009444	WBGene00017875	WBGene00011144	WBGene00004946	WBGene00011338	WBGene00011338
WBGene00004726	WBGene00006389	WBGene00006918					WBGene00012786	WBGene00012561	WBGene00013811			WBGene00012854	WBGene00015646		WBGene00011435	WBGene00019409	WBGene00011156	WBGene00004947	WBGene00003450	WBGene00014120
WBGene00004728	WBGene00006390	WBGene00006919					WBGene00012796	WBGene00012564	WBGene00013845			WBGene00012855	WBGene00015647		WBGene00020718	WBGene00018318	WBGene00011171	WBGene00004952	WBGene00000102	WBGene00006324
WBGene00004732	WBGene00006391	WBGene00006920					WBGene00012806	WBGene00012570	WBGene00013857			WBGene00012859	WBGene00015677		WBGene00007110	WBGene00011178	WBGene00011176	WBGene00004953	WBGene00235281	WBGene00021061
WBGene00004736	WBGene00006392	WBGene00006924					WBGene00012826	WBGene00012571	WBGene00013859			WBGene00012871	WBGene00015687		WBGene00017044	WBGene00017335	WBGene00011181	WBGene00004954	WBGene00020788	WBGene00021359
WBGene00004737	WBGene00006394	WBGene00006931					WBGene00012827	WBGene00012596	WBGene00013917			WBGene00012872	WBGene00015691		WBGene00016812	WBGene00015305	WBGene00011182	WBGene00004955	WBGene00009948	WBGene00022791
WBGene00004738	WBGene00006395	WBGene00006932					WBGene00012829	WBGene00012606	WBGene00013926			WBGene00012873	WBGene00015693		WBGene00009507	WBGene00017545	WBGene00011191	WBGene00004958	WBGene00006504	WBGene00018782
WBGene00004743	WBGene00006396	WBGene00006933					WBGene00012831	WBGene00012610	WBGene00013963			WBGene00012875	WBGene00015697		WBGene00007789	WBGene00015210	WBGene00011203	WBGene00004959	WBGene00006047	WBGene00009944
WBGene00004744	WBGene00006405	WBGene00006934					WBGene00012848	WBGene00012624	WBGene00013982			WBGene00012877	WBGene00015698		WBGene00004417	WBGene00045180	WBGene00011214	WBGene00004960	WBGene00022766	WBGene00004738
WBGene00004752	WBGene00006406	WBGene00006936					WBGene00012849	WBGene00012626	WBGene00013984			WBGene00012905	WBGene00015702		WBGene00013095	WBGene00019356	WBGene00011218	WBGene00004962	WBGene00004000	WBGene00006937
WBGene00004753	WBGene00006409	WBGene00006940					WBGene00012852	WBGene00012632	WBGene00013999			WBGene00012912	WBGene00015704		WBGene00007445	WBGene00004971	WBGene00011222	WBGene00004963	WBGene00001899	WBGene00002061
WBGene00004754	WBGene00006414	WBGene00006941					WBGene00012855	WBGene00012638	WBGene00014022			WBGene00012917	WBGene00015747		WBGene00004428	WBGene00008137	WBGene00011232	WBGene00004964	WBGene00018004	WBGene00012928
WBGene00004755	WBGene00006430	WBGene00006943					WBGene00012867	WBGene00012639	WBGene00014025			WBGene00012919	WBGene00015776		WBGene00007001	WBGene00009079	WBGene00011239	WBGene00004965	WBGene00000885	WBGene00007587
WBGene00004756	WBGene00006433	WBGene00006944					WBGene00012872	WBGene00012640	WBGene00014027			WBGene00012924	WBGene00015777		WBGene00002074	WBGene00019879	WBGene00011240	WBGene00004971	WBGene00011297	WBGene00001093
WBGene00004759	WBGene00006434	WBGene00006957					WBGene00012873	WBGene00012644	WBGene00014034			WBGene00012925	WBGene00015778		WBGene00022069	WBGene00012627	WBGene00011241	WBGene00004972	WBGene00004488	WBGene00008458
WBGene00004760	WBGene00006437	WBGene00006958					WBGene00012877	WBGene00012656	WBGene00014041			WBGene00012926	WBGene00015787		WBGene00007500	WBGene00044448	WBGene00011260	WBGene00004975	WBGene00021985	WBGene00014366
WBGene00004762	WBGene00006439	WBGene00006964					WBGene00012889	WBGene00012671	WBGene00014051			WBGene00012937	WBGene00015789		WBGene00013380	WBGene00011472	WBGene00011275	WBGene00004978	WBGene00022719	WBGene00001309
WBGene00004765	WBGene00006440	WBGene00006968					WBGene00012890	WBGene00012673	WBGene00014060			WBGene00012946	WBGene00015801		WBGene00011333	WBGene00010871	WBGene00011276	WBGene00004980	WBGene00012386	WBGene00004505
WBGene00004766	WBGene00006442	WBGene00006974					WBGene00012904	WBGene00012679	WBGene00014061			WBGene00012948	WBGene00015807		WBGene00044325	WBGene00010309	WBGene00011290	WBGene00004981	WBGene00017553	WBGene00001225
WBGene00004767	WBGene00006443	WBGene00006976					WBGene00012909	WBGene00012684	WBGene00014063			WBGene00012953	WBGene00015843		WBGene00004486	WBGene00012731	WBGene00011306	WBGene00004984	WBGene00009031	WBGene00017929
WBGene00004768	WBGene00006446	WBGene00006977					WBGene00012931	WBGene00012686	WBGene00014064			WBGene00012957	WBGene00015850		WBGene00011735	WBGene00008230	WBGene00011311	WBGene00004985	WBGene00003826	WBGene00013598
WBGene00004775	WBGene00006447	WBGene00006988					WBGene00012933	WBGene00012688	WBGene00014069			WBGene00012970	WBGene00015861		WBGene00044916	WBGene00013089	WBGene00011318	WBGene00005006	WBGene00011294	WBGene00007135
WBGene00004781	WBGene00006449	WBGene00006993					WBGene00012946	WBGene00012689	WBGene00014076			WBGene00012979	WBGene00015866		WBGene00015249	WBGene00022228	WBGene00011322	WBGene00005007	WBGene00008340	WBGene00013214
WBGene00004782	WBGene00006450	WBGene00006994					WBGene00012952	WBGene00012695	WBGene00014082			WBGene00012983	WBGene00015868		WBGene00006725	WBGene00022578	WBGene00011329	WBGene00005009	WBGene00015305	WBGene00004272
WBGene00004783	WBGene00006460	WBGene00006996					WBGene00012953	WBGene00012703	WBGene00014090			WBGene00013030	WBGene00015885		WBGene00001978	WBGene00010247	WBGene00011330	WBGene00005010	WBGene00007385	WBGene00006794
WBGene00004787	WBGene00006463	WBGene00006997					WBGene00012957	WBGene00012704	WBGene00014097			WBGene00013033	WBGene00015899		WBGene00016739	WBGene00010447	WBGene00011335	WBGene00005011	WBGene00004440	WBGene00003241
WBGene00004798	WBGene00006465	WBGene00007008					WBGene00012970	WBGene00012710	WBGene00014099			WBGene00013036	WBGene00015905		WBGene00002998	WBGene00013053	WBGene00011338	WBGene00005012	WBGene00022836	WBGene00000987
WBGene00004800	WBGene00006466	WBGene00007009					WBGene00012981	WBGene00012711	WBGene00014109			WBGene00013047	WBGene00015912		WBGene00001231	WBGene00018978	WBGene00011351	WBGene00005013	WBGene00044067	WBGene00010608
WBGene00004804	WBGene00006473	WBGene00007010					WBGene00012990	WBGene00012712	WBGene00014121			WBGene00013048	WBGene00015922		WBGene00017161	WBGene00015988	WBGene00011361	WBGene00005014	WBGene00019425	WBGene00012188
WBGene00004806	WBGene00006474	WBGene00007011					WBGene00013008	WBGene00012717	WBGene00014130			WBGene00013049	WBGene00015926		WBGene00018564	WBGene00011900	WBGene00011379	WBGene00005015	WBGene00022957	WBGene00019465
WBGene00004807	WBGene00006481	WBGene00007012					WBGene00013009	WBGene00012723	WBGene00014148			WBGene00013052	WBGene00015966		WBGene00011035	WBGene00021447	WBGene00011401	WBGene00005019	WBGene00018001	WBGene00016113
WBGene00004808	WBGene00006483	WBGene00007014					WBGene00013015	WBGene00012731	WBGene00014155			WBGene00013053	WBGene00015971		WBGene00018793	WBGene00018783	WBGene00011404	WBGene00005020	WBGene00185006	WBGene00008174
WBGene00004823	WBGene00006487	WBGene00007016					WBGene00013027	WBGene00012742	WBGene00014156			WBGene00013055	WBGene00015972		WBGene00015327	WBGene00015942	WBGene00011407	WBGene00005021	WBGene00001895	WBGene00014165
WBGene00004824	WBGene00006489	WBGene00007018					WBGene00013029	WBGene00012743	WBGene00014166			WBGene00013068	WBGene00016009		WBGene00020652	WBGene00013357	WBGene00011411	WBGene00005022	WBGene00004134	WBGene00013443
WBGene00004855	WBGene00006491	WBGene00007020					WBGene00013036	WBGene00012755	WBGene00014199			WBGene00013069	WBGene00016029		WBGene00013019	WBGene00013811	WBGene00011423	WBGene00005023	WBGene00023185	WBGene00022127
WBGene00004873	WBGene00006492	WBGene00007021					WBGene00013039	WBGene00012761	WBGene00014206			WBGene00013070	WBGene00016038		WBGene00020467	WBGene00008272	WBGene00011438	WBGene00005024	WBGene00006910	WBGene00003792
WBGene00004874	WBGene00006497	WBGene00007023					WBGene00013044	WBGene00012763	WBGene00014213			WBGene00013085	WBGene00016045		WBGene00004413	WBGene00022589	WBGene00011444	WBGene00005025	WBGene00001239	WBGene00013958
WBGene00004879	WBGene00006499	WBGene00007024					WBGene00013047	WBGene00012764	WBGene00014224			WBGene00013087	WBGene00016056		WBGene00006381	WBGene00020656	WBGene00011466	WBGene00005026	WBGene00007732	WBGene00044423
WBGene00004880	WBGene00006503	WBGene00007027					WBGene00013052	WBGene00012766	WBGene00014226			WBGene00013089	WBGene00016068		WBGene00021660	WBGene00044158	WBGene00011467	WBGene00005077	WBGene00018869	WBGene00016739
WBGene00004881	WBGene00006504	WBGene00007028					WBGene00013054	WBGene00012773	WBGene00014233			WBGene00013107	WBGene00016074		WBGene00020761	WBGene00008854	WBGene00011478	WBGene00005153	WBGene00003735	WBGene00000205
WBGene00004882	WBGene00006509	WBGene00007029					WBGene00013062	WBGene00012776	WBGene00014239			WBGene00013116	WBGene00016087		WBGene00022857	WBGene00012636	WBGene00011480	WBGene00005648	WBGene00009049	WBGene00021934
WBGene00004883	WBGene00006510	WBGene00007030					WBGene00013069	WBGene00012779	WBGene00014259			WBGene00013121	WBGene00016088		WBGene00014114	WBGene00002297	WBGene00011481	WBGene00005662	WBGene00011968	WBGene00012351
WBGene00004885	WBGene00006512	WBGene00007042					WBGene00013087	WBGene00012792	WBGene00014801			WBGene00013136	WBGene00016102		WBGene00014177	WBGene00013186	WBGene00011487	WBGene00005663	WBGene00002957	WBGene00003826
WBGene00004886	WBGene00006514	WBGene00007043					WBGene00013100	WBGene00012796	WBGene00014807			WBGene00013138	WBGene00016131		WBGene00015194	WBGene00001830	WBGene00011493	WBGene00006038	WBGene00007480	WBGene00018509
WBGene00004888	WBGene00006515	WBGene00007045					WBGene00013103	WBGene00012806	WBGene00014826			WBGene00013142	WBGene00016138		WBGene00010678	WBGene00018980	WBGene00011502	WBGene00006039	WBGene00009402	WBGene00022762
WBGene00004891	WBGene00006516	WBGene00007048					WBGene00013117	WBGene00012827	WBGene00014836			WBGene00013148	WBGene00016143		WBGene00016652	WBGene00018135	WBGene00011503	WBGene00006040	WBGene00020580	WBGene00021959
WBGene00004892	WBGene00006518	WBGene00007049					WBGene00013122	WBGene00012829	WBGene00014989			WBGene00013158	WBGene00016163		WBGene00016624	WBGene00021151	WBGene00011511	WBGene00006044	WBGene00019095	WBGene00012966
WBGene00004894	WBGene00006520	WBGene00007050					WBGene00013142	WBGene00012831	WBGene00015001			WBGene00013165	WBGene00016178		WBGene00000121	WBGene00010487	WBGene00011527	WBGene00006050	WBGene00000159	WBGene00012316
WBGene00004895	WBGene00006528	WBGene00007054					WBGene00013145	WBGene00012848	WBGene00015006			WBGene00013170	WBGene00016188		WBGene00007195	WBGene00009783	WBGene00011529	WBGene00006051	WBGene00010194	WBGene00009127
WBGene00004896	WBGene00006529	WBGene00007059					WBGene00013146	WBGene00012849	WBGene00015013			WBGene00013175	WBGene00016192		WBGene00011747	WBGene00007756	WBGene00011532	WBGene00006053	WBGene00002295	WBGene00015001
WBGene00004897	WBGene00006536	WBGene00007082					WBGene00013159	WBGene00012851	WBGene00015014			WBGene00013180	WBGene00016206		WBGene00008686	WBGene00015306	WBGene00011533	WBGene00006056	WBGene00013307	WBGene00021795
WBGene00004901	WBGene00006537	WBGene00007087					WBGene00013170	WBGene00012852	WBGene00015022			WBGene00013186	WBGene00016230		WBGene00022812	WBGene00044342	WBGene00011559	WBGene00006059	WBGene00000235	WBGene00007433
WBGene00004904	WBGene00006540	WBGene00007092					WBGene00013173	WBGene00012854	WBGene00015037			WBGene00013190	WBGene00016235		WBGene00015133	WBGene00009590	WBGene00011564	WBGene00006061	WBGene00008148	WBGene00195860
WBGene00004906	WBGene00006542	WBGene00007093					WBGene00013180	WBGene00012855	WBGene00015049			WBGene00013192	WBGene00016263		WBGene00000265	WBGene00007631	WBGene00011587	WBGene00006307	WBGene00021023	WBGene00011976
WBGene00004909	WBGene00006546	WBGene00007094					WBGene00013181	WBGene00012859	WBGene00015096			WBGene00013194	WBGene00016291		WBGene00006562	WBGene00013055	WBGene00011629	WBGene00006311	WBGene00013985	WBGene00001974
WBGene00004914	WBGene00006553	WBGene00007100					WBGene00013184	WBGene00012867	WBGene00015105			WBGene00013195	WBGene00016303		WBGene00007434	WBGene00007740	WBGene00011647	WBGene00006324	WBGene00001881	WBGene00007757
WBGene00004915	WBGene00006562	WBGene00007102					WBGene00013186	WBGene00012872	WBGene00015111			WBGene00013198	WBGene00016315		WBGene00000378	WBGene00077699	WBGene00011668	WBGene00006349	WBGene00015913	WBGene00019893
WBGene00004916	WBGene00006563	WBGene00007105					WBGene00013189	WBGene00012873	WBGene00015115			WBGene00013273	WBGene00016346		WBGene00003864	WBGene00013988	WBGene00011669	WBGene00006352	WBGene00001903	WBGene00017435
WBGene00004917	WBGene00006565	WBGene00007106					WBGene00013194	WBGene00012877	WBGene00015124			WBGene00013279	WBGene00016352		WBGene00020868	WBGene00015165	WBGene00011738	WBGene00006359	WBGene00001886	WBGene00014631
WBGene00004918	WBGene00006566	WBGene00007109					WBGene00013195	WBGene00012890	WBGene00015128			WBGene00013296	WBGene00016364		WBGene00017830	WBGene00000268	WBGene00011746	WBGene00006373	WBGene00016496	WBGene00009007
WBGene00004919	WBGene00006567	WBGene00007110					WBGene00013198	WBGene00012899	WBGene00015145			WBGene00013299	WBGene00016376		WBGene00017461	WBGene00001249	WBGene00011749	WBGene00006374	WBGene00019017	WBGene00018638
WBGene00004920	WBGene00006568	WBGene00007111					WBGene00013203	WBGene00012900	WBGene00015153			WBGene00013304	WBGene00016378		WBGene00004027	WBGene00077582	WBGene00011758	WBGene00006375	WBGene00019823	WBGene00018399
WBGene00004930	WBGene00006571	WBGene00007118					WBGene00013222	WBGene00012904	WBGene00015158			WBGene00013318	WBGene00016406		WBGene00013349	WBGene00015891	WBGene00011775	WBGene00006376	WBGene00007330	WBGene00021816
WBGene00004931	WBGene00006572	WBGene00007122					WBGene00013236	WBGene00012909	WBGene00015163			WBGene00013331	WBGene00016409		WBGene00004449	WBGene00018098	WBGene00011776	WBGene00006377	WBGene00011951	WBGene00015809
WBGene00004946	WBGene00006577	WBGene00007135					WBGene00013244	WBGene00012911	WBGene00015184			WBGene00013337	WBGene00016418		WBGene00008440	WBGene00009049	WBGene00011777	WBGene00006379	WBGene00017380	WBGene00006994
WBGene00004952	WBGene00006579	WBGene00007137					WBGene00013246	WBGene00012922	WBGene00015199			WBGene00013357	WBGene00016427		WBGene00009140	WBGene00021109	WBGene00011789	WBGene00006381	WBGene00021295	WBGene00015283
WBGene00004953	WBGene00006590	WBGene00007143					WBGene00013247	WBGene00012933	WBGene00015200			WBGene00013374	WBGene00016438		WBGene00011966	WBGene00013116	WBGene00011795	WBGene00006382	WBGene00011225	WBGene00001037
WBGene00004954	WBGene00006593	WBGene00007144					WBGene00013248	WBGene00012946	WBGene00015203			WBGene00013382	WBGene00016449		WBGene00017951	WBGene00014042	WBGene00011802	WBGene00006383	WBGene00014309	WBGene00016811
WBGene00004955	WBGene00006595	WBGene00007145					WBGene00013249	WBGene00012952	WBGene00015210			WBGene00013388	WBGene00016453		WBGene00010913	WBGene00017063	WBGene00011803	WBGene00006385	WBGene00013668	WBGene00000380
WBGene00004958	WBGene00006596	WBGene00007150					WBGene00013263	WBGene00012953	WBGene00015217			WBGene00013409	WBGene00016457		WBGene00016501	WBGene00021470	WBGene00011808	WBGene00006386	WBGene00018090	WBGene00011038
WBGene00004959	WBGene00006601	WBGene00007156					WBGene00013269	WBGene00012957	WBGene00015229			WBGene00013424	WBGene00016458		WBGene00021829	WBGene00022752	WBGene00011835	WBGene00006387	WBGene00017803	WBGene00009286
WBGene00004960	WBGene00006607	WBGene00007159					WBGene00013273	WBGene00012970	WBGene00015236			WBGene00013429	WBGene00016469		WBGene00044483	WBGene00022243	WBGene00011867	WBGene00006389	WBGene00003458	WBGene00010304
WBGene00004962	WBGene00006608	WBGene00007167					WBGene00013304	WBGene00012981	WBGene00015268			WBGene00013437	WBGene00016485		WBGene00009287	WBGene00019769	WBGene00011884	WBGene00006390	WBGene00200460	WBGene00008344
WBGene00004964	WBGene00006613	WBGene00007168					WBGene00013312	WBGene00012990	WBGene00015270			WBGene00013440	WBGene00016486		WBGene00021832	WBGene00011501	WBGene00011892	WBGene00006391	WBGene00003467	WBGene00011320
WBGene00004965	WBGene00006618	WBGene00007169					WBGene00013318	WBGene00012993	WBGene00015278			WBGene00013449	WBGene00016489		WBGene00000205	WBGene00018196	WBGene00011893	WBGene00006394	WBGene00018509	WBGene00013434
WBGene00004969	WBGene00006619	WBGene00007171					WBGene00013323	WBGene00013009	WBGene00015291			WBGene00013452	WBGene00016490		WBGene00004499	WBGene00009193	WBGene00011897	WBGene00006395	WBGene00010080	WBGene00013268
WBGene00004971	WBGene00006624	WBGene00007184					WBGene00013326	WBGene00013029	WBGene00015305			WBGene00013457	WBGene00016520		WBGene00019836	WBGene00019972	WBGene00011900	WBGene00006396	WBGene00013808	WBGene00001209
WBGene00004972	WBGene00006625	WBGene00007185					WBGene00013332	WBGene00013036	WBGene00015306			WBGene00013473	WBGene00016539		WBGene00018625	WBGene00009178	WBGene00011909	WBGene00006397	WBGene00001862	WBGene00015235
WBGene00004975	WBGene00006626	WBGene00007186					WBGene00013348	WBGene00013044	WBGene00015310			WBGene00013474	WBGene00016562		WBGene00013324	WBGene00017554	WBGene00011910	WBGene00006402	WBGene00019617	WBGene00013354
WBGene00004978	WBGene00006638	WBGene00007188					WBGene00013357	WBGene00013047	WBGene00015312			WBGene00013475	WBGene00016564		WBGene00012658	WBGene00010915	WBGene00011911	WBGene00006405	WBGene00021006	WBGene00022117
WBGene00004980	WBGene00006644	WBGene00007189					WBGene00013358	WBGene00013052	WBGene00015320			WBGene00013476	WBGene00016566		WBGene00003129	WBGene00018631	WBGene00011918	WBGene00006406	WBGene00018423	WBGene00007184
WBGene00004981	WBGene00006645	WBGene00007192					WBGene00013359	WBGene00013054	WBGene00015321			WBGene00013477	WBGene00016567		WBGene00001874	WBGene00016950	WBGene00011919	WBGene00006409	WBGene00010657	WBGene00012694
WBGene00004984	WBGene00006647	WBGene00007194					WBGene00013364	WBGene00013055	WBGene00015324			WBGene00013478	WBGene00016573		WBGene00010842	WBGene00015860	WBGene00011932	WBGene00006414	WBGene00002070	WBGene00001973
WBGene00004985	WBGene00006648	WBGene00007197					WBGene00013370	WBGene00013062	WBGene00015351			WBGene00013497	WBGene00016574		WBGene00021676	WBGene00019812	WBGene00011936	WBGene00006430	WBGene00016493	WBGene00009084
WBGene00005006	WBGene00006661	WBGene00007201					WBGene00013373	WBGene00013069	WBGene00015357			WBGene00013507	WBGene00016575		WBGene00021843	WBGene00077557	WBGene00011940	WBGene00006433	WBGene00004322	WBGene00003901
WBGene00005007	WBGene00006689	WBGene00007209					WBGene00013374	WBGene00013087	WBGene00015385			WBGene00013513	WBGene00016576		WBGene00009174	WBGene00050919	WBGene00011951	WBGene00006434	WBGene00044392	WBGene00017011
WBGene00005009	WBGene00006698	WBGene00007221					WBGene00013376	WBGene00013089	WBGene00015397			WBGene00013514	WBGene00016606		WBGene00003918	WBGene00009449	WBGene00011954	WBGene00006437	WBGene00000231	WBGene00015297
WBGene00005010	WBGene00006699	WBGene00007224					WBGene00013387	WBGene00013107	WBGene00015404			WBGene00013523	WBGene00016616		WBGene00008061	WBGene00013190	WBGene00011962	WBGene00006439	WBGene00020190	WBGene00004737
WBGene00005011	WBGene00006700	WBGene00007226					WBGene00013394	WBGene00013116	WBGene00015407			WBGene00013524	WBGene00016617		WBGene00001029	WBGene00009695	WBGene00011968	WBGene00006440	WBGene00003806	WBGene00002001
WBGene00005012	WBGene00006701	WBGene00007227					WBGene00013401	WBGene00013142	WBGene00015414			WBGene00013547	WBGene00016620		WBGene00016163	WBGene00020349	WBGene00011972	WBGene00006442	WBGene00012550	WBGene00004268
WBGene00005013	WBGene00006702	WBGene00007235					WBGene00013402	WBGene00013146	WBGene00015429			WBGene00013556	WBGene00016631		WBGene00018475	WBGene00018489	WBGene00011975	WBGene00006443	WBGene00003864	WBGene00022493
WBGene00005014	WBGene00006703	WBGene00007237					WBGene00013409	WBGene00013149	WBGene00015430			WBGene00013574	WBGene00016632		WBGene00009006	WBGene00020293	WBGene00011980	WBGene00006446	WBGene00017215	WBGene00009925
WBGene00005015	WBGene00006704	WBGene00007239					WBGene00013427	WBGene00013170	WBGene00015431			WBGene00013586	WBGene00016635		WBGene00022099	WBGene00022260	WBGene00011994	WBGene00006447	WBGene00021721	WBGene00011017
WBGene00005019	WBGene00006706	WBGene00007244					WBGene00013429	WBGene00013184	WBGene00015456			WBGene00013590	WBGene00016642		WBGene00017238	WBGene00020173	WBGene00012005	WBGene00006448	WBGene00021993	WBGene00009385
WBGene00005020	WBGene00006707	WBGene00007248					WBGene00013450	WBGene00013186	WBGene00015466			WBGene00013651	WBGene00016671		WBGene00011247	WBGene00012849	WBGene00012008	WBGene00006449	WBGene00021632	WBGene00003783
WBGene00005021	WBGene00006708	WBGene00007256					WBGene00013452	WBGene00013194	WBGene00015469			WBGene00013656	WBGene00016695		WBGene00020399	WBGene00013069	WBGene00012010	WBGene00006450	WBGene00015421	WBGene00002344
WBGene00005022	WBGene00006710	WBGene00007258					WBGene00013461	WBGene00013215	WBGene00015478			WBGene00013657	WBGene00016704		WBGene00022185	WBGene00017195	WBGene00012011	WBGene00006460	WBGene00013557	WBGene00004391
WBGene00005023	WBGene00006711	WBGene00007269					WBGene00013464	WBGene00013230	WBGene00015492			WBGene00013673	WBGene00016710		WBGene00005662	WBGene00015115	WBGene00012012	WBGene00006463	WBGene00006720	WBGene00003927
WBGene00005024	WBGene00006713	WBGene00007270					WBGene00013473	WBGene00013233	WBGene00015497			WBGene00013684	WBGene00016712		WBGene00020094	WBGene00013337	WBGene00012018	WBGene00006465	WBGene00016956	WBGene00016621
WBGene00005025	WBGene00006715	WBGene00007277					WBGene00013474	WBGene00013234	WBGene00015510			WBGene00013696	WBGene00016713		WBGene00007927	WBGene00017370	WBGene00012031	WBGene00006466	WBGene00013161	WBGene00016249
WBGene00005026	WBGene00006719	WBGene00007278					WBGene00013485	WBGene00013236	WBGene00015514			WBGene00013700	WBGene00016725		WBGene00015283	WBGene00016287	WBGene00012087	WBGene00006473	WBGene00004971	WBGene00009346
WBGene00005077	WBGene00006720	WBGene00007297					WBGene00013490	WBGene00013244	WBGene00015518			WBGene00013701	WBGene00016745		WBGene00020441	WBGene00020262	WBGene00012094	WBGene00006474	WBGene00009237	WBGene00015754
WBGene00005153	WBGene00006721	WBGene00007301					WBGene00013497	WBGene00013246	WBGene00015547			WBGene00013705	WBGene00016764		WBGene00000001	WBGene00009288	WBGene00012097	WBGene00006478	WBGene00003621	WBGene00003791
WBGene00005324	WBGene00006724	WBGene00007305					WBGene00013499	WBGene00013247	WBGene00015552			WBGene00013710	WBGene00016792		WBGene00009305	WBGene00016111	WBGene00012115	WBGene00006481	WBGene00022002	WBGene00022269
WBGene00005648	WBGene00006725	WBGene00007320					WBGene00013505	WBGene00013248	WBGene00015565			WBGene00013711	WBGene00016810		WBGene00011309	WBGene00017267	WBGene00012120	WBGene00006483	WBGene00013742	WBGene00012466
WBGene00005662	WBGene00006726	WBGene00007329					WBGene00013507	WBGene00013249	WBGene00015569			WBGene00013712	WBGene00016816		WBGene00016317	WBGene00013934	WBGene00012121	WBGene00006487	WBGene00017386	WBGene00001227
WBGene00005663	WBGene00006727	WBGene00007330					WBGene00013526	WBGene00013279	WBGene00015586			WBGene00013713	WBGene00016822		WBGene00010912	WBGene00007427	WBGene00012134	WBGene00006489	WBGene00001876	WBGene00010909
WBGene00006038	WBGene00006729	WBGene00007332					WBGene00013531	WBGene00013288	WBGene00015589			WBGene00013723	WBGene00016823		WBGene00021248	WBGene00013070	WBGene00012138	WBGene00006490	WBGene00021691	WBGene00021844
WBGene00006039	WBGene00006732	WBGene00007333					WBGene00013539	WBGene00013304	WBGene00015590			WBGene00013744	WBGene00016824		WBGene00003119	WBGene00021373	WBGene00012144	WBGene00006491	WBGene00020425	WBGene00000378
WBGene00006040	WBGene00006733	WBGene00007335					WBGene00013547	WBGene00013306	WBGene00015598			WBGene00013747	WBGene00016836		WBGene00004429	WBGene00015483	WBGene00012156	WBGene00006492	WBGene00013052	WBGene00021132
WBGene00006044	WBGene00006734	WBGene00007348					WBGene00013554	WBGene00013312	WBGene00015615			WBGene00013749	WBGene00016846		WBGene00021329	WBGene00008658	WBGene00012169	WBGene00006497	WBGene00019353	WBGene00003587
WBGene00006048	WBGene00006735	WBGene00007352					WBGene00013561	WBGene00013318	WBGene00015638			WBGene00013771	WBGene00016849		WBGene00007586	WBGene00050879	WBGene00012177	WBGene00006499	WBGene00004483	WBGene00004322
WBGene00006050	WBGene00006736	WBGene00007355					WBGene00013563	WBGene00013321	WBGene00015639			WBGene00013775	WBGene00016864		WBGene00005023	WBGene00009165	WBGene00012179	WBGene00006503	WBGene00015500	WBGene00007564
WBGene00006051	WBGene00006737	WBGene00007385					WBGene00013567	WBGene00013323	WBGene00015647			WBGene00013776	WBGene00016866		WBGene00199416	WBGene00022259	WBGene00012180	WBGene00006504	WBGene00003562	WBGene00022335
WBGene00006052	WBGene00006739	WBGene00007386					WBGene00013569	WBGene00013326	WBGene00015742			WBGene00013785	WBGene00016867		WBGene00017358	WBGene00009491	WBGene00012207	WBGene00006509	WBGene00007725	WBGene00001007
WBGene00006053	WBGene00006740	WBGene00007390					WBGene00013574	WBGene00013332	WBGene00015771			WBGene00013800	WBGene00016868		WBGene00009661	WBGene00007381	WBGene00012208	WBGene00006510	WBGene00021208	WBGene00001832
WBGene00006056	WBGene00006751	WBGene00007400					WBGene00013584	WBGene00013348	WBGene00015778			WBGene00013801	WBGene00016889		WBGene00008281	WBGene00009666	WBGene00012231	WBGene00006512	WBGene00006711	WBGene00014075
WBGene00006057	WBGene00006755	WBGene00007403					WBGene00013586	WBGene00013357	WBGene00015791			WBGene00013809	WBGene00016905		WBGene00006698	WBGene00007735	WBGene00012253	WBGene00006514	WBGene00012684	WBGene00015313
WBGene00006058	WBGene00006768	WBGene00007412					WBGene00013587	WBGene00013359	WBGene00015797			WBGene00013810	WBGene00016937		WBGene00006711	WBGene00002206	WBGene00012294	WBGene00006515	WBGene00014625	WBGene00011758
WBGene00006059	WBGene00006770	WBGene00007413					WBGene00013603	WBGene00013370	WBGene00015819			WBGene00013811	WBGene00016939		WBGene00008533	WBGene00007549	WBGene00012296	WBGene00006516	WBGene00020682	WBGene00004381
WBGene00006061	WBGene00006773	WBGene00007415					WBGene00013604	WBGene00013373	WBGene00015829			WBGene00013823	WBGene00016955		WBGene00009145	WBGene00011197	WBGene00012297	WBGene00006518	WBGene00002250	WBGene00000093
WBGene00006307	WBGene00006781	WBGene00007428					WBGene00013611	WBGene00013374	WBGene00015830			WBGene00013824	WBGene00016966		WBGene00002027	WBGene00020962	WBGene00012307	WBGene00006519	WBGene00007977	WBGene00002191
WBGene00006311	WBGene00006785	WBGene00007433					WBGene00013616	WBGene00013401	WBGene00015834			WBGene00013825	WBGene00016970		WBGene00004241	WBGene00020202	WBGene00012315	WBGene00006520	WBGene00018374	WBGene00003136
WBGene00006324	WBGene00006791	WBGene00007436					WBGene00013619	WBGene00013402	WBGene00015835			WBGene00013828	WBGene00016987		WBGene00004279	WBGene00008336	WBGene00012319	WBGene00006523	WBGene00012120	WBGene00015191
WBGene00006331	WBGene00006793	WBGene00007443					WBGene00013620	WBGene00013403	WBGene00015836			WBGene00013829	WBGene00016995		WBGene00018776	WBGene00043279	WBGene00012326	WBGene00006528	WBGene00019834	WBGene00003920
WBGene00006349	WBGene00006794	WBGene00007445					WBGene00013639	WBGene00013408	WBGene00015842			WBGene00013830	WBGene00017003		WBGene00018777	WBGene00006661	WBGene00012330	WBGene00006529	WBGene00000122	WBGene00006492
WBGene00006352	WBGene00006795	WBGene00007446					WBGene00013641	WBGene00013409	WBGene00015843			WBGene00013854	WBGene00017010		WBGene00004086	WBGene00017271	WBGene00012345	WBGene00006536	WBGene00010160	WBGene00015468
WBGene00006359	WBGene00006804	WBGene00007448					WBGene00013651	WBGene00013424	WBGene00015849			WBGene00013855	WBGene00017028		WBGene00017313	WBGene00017213	WBGene00012351	WBGene00006540	WBGene00000090	WBGene00006601
WBGene00006373	WBGene00006805	WBGene00007449					WBGene00013656	WBGene00013437	WBGene00015852			WBGene00013858	WBGene00017031		WBGene00018674	WBGene00020832	WBGene00012353	WBGene00006542	WBGene00021392	WBGene00016409
WBGene00006374	WBGene00006808	WBGene00007463					WBGene00013657	WBGene00013449	WBGene00015853			WBGene00013860	WBGene00017038		WBGene00012558	WBGene00012785	WBGene00012354	WBGene00006553	WBGene00018359	WBGene00017749
WBGene00006375	WBGene00006817	WBGene00007464					WBGene00013658	WBGene00013450	WBGene00015868			WBGene00013868	WBGene00017045		WBGene00019713	WBGene00021153	WBGene00012357	WBGene00006562	WBGene00003077	WBGene00006968
WBGene00006376	WBGene00006823	WBGene00007476					WBGene00013676	WBGene00013452	WBGene00015885			WBGene00013879	WBGene00017046		WBGene00000762	WBGene00007563	WBGene00012358	WBGene00006563	WBGene00010883	WBGene00012496
WBGene00006377	WBGene00006829	WBGene00007493					WBGene00013691	WBGene00013453	WBGene00015898			WBGene00013882	WBGene00017053		WBGene00014230	WBGene00021632	WBGene00012360	WBGene00006565	WBGene00005663	WBGene00013727
WBGene00006379	WBGene00006833	WBGene00007500					WBGene00013693	WBGene00013464	WBGene00015905			WBGene00013886	WBGene00017070		WBGene00003868	WBGene00013036	WBGene00012363	WBGene00006566	WBGene00014244	WBGene00002025
WBGene00006381	WBGene00006840	WBGene00007501					WBGene00013695	WBGene00013474	WBGene00015912			WBGene00013887	WBGene00017134		WBGene00001230	WBGene00008243	WBGene00012376	WBGene00006567	WBGene00013308	WBGene00006466
WBGene00006382	WBGene00006856	WBGene00007503					WBGene00013711	WBGene00013485	WBGene00015914			WBGene00013888	WBGene00017137		WBGene00006540	WBGene00017393	WBGene00012379	WBGene00006568	WBGene00017085	WBGene00011828
WBGene00006383	WBGene00006868	WBGene00007504					WBGene00013736	WBGene00013497	WBGene00015922			WBGene00013890	WBGene00017141		WBGene00020705	WBGene00007572	WBGene00012386	WBGene00006571	WBGene00019430	WBGene00006888
WBGene00006385	WBGene00006888	WBGene00007505					WBGene00013750	WBGene00013499	WBGene00015926			WBGene00013894	WBGene00017142		WBGene00001412	WBGene00022530	WBGene00012401	WBGene00006572	WBGene00003462	WBGene00000377
WBGene00006386	WBGene00006889	WBGene00007513					WBGene00013751	WBGene00013500	WBGene00015955			WBGene00013895	WBGene00017143		WBGene00013676	WBGene00017872	WBGene00012402	WBGene00006573	WBGene00022119	WBGene00012767
WBGene00006387	WBGene00006910	WBGene00007514					WBGene00013775	WBGene00013501	WBGene00015963			WBGene00013921	WBGene00017147		WBGene00001744	WBGene00044434	WBGene00012435	WBGene00006574	WBGene00013810	WBGene00008363
WBGene00006389	WBGene00006911	WBGene00007549					WBGene00013776	WBGene00013509	WBGene00015994			WBGene00013926	WBGene00017177		WBGene00004705	WBGene00044898	WBGene00012445	WBGene00006577	WBGene00012860	WBGene00018835
WBGene00006390	WBGene00006912	WBGene00007554					WBGene00013791	WBGene00013513	WBGene00016029			WBGene00013934	WBGene00017178		WBGene00021239	WBGene00045508	WBGene00012468	WBGene00006579	WBGene00010460	WBGene00020716
WBGene00006391	WBGene00006913	WBGene00007555					WBGene00013795	WBGene00013526	WBGene00016053			WBGene00013946	WBGene00017190		WBGene00012341	WBGene00013801	WBGene00012528	WBGene00006590	WBGene00020890	WBGene00007014
WBGene00006392	WBGene00006916	WBGene00007556					WBGene00013802	WBGene00013531	WBGene00016056			WBGene00013951	WBGene00017263		WBGene00003218	WBGene00011533	WBGene00012550	WBGene00006593	WBGene00021556	WBGene00008418
WBGene00006395	WBGene00006917	WBGene00007561					WBGene00013822	WBGene00013534	WBGene00016059			WBGene00013956	WBGene00017293		WBGene00007971	WBGene00010245	WBGene00012553	WBGene00006595	WBGene00021442	WBGene00002077
WBGene00006396	WBGene00006918	WBGene00007563					WBGene00013823	WBGene00013547	WBGene00016067			WBGene00013978	WBGene00017298		WBGene00004882	WBGene00014084	WBGene00012592	WBGene00006596	WBGene00018017	WBGene00021945
WBGene00006397	WBGene00006919	WBGene00007564					WBGene00013830	WBGene00013554	WBGene00016070			WBGene00013979	WBGene00017317		WBGene00008232	WBGene00020022	WBGene00012595	WBGene00006601	WBGene00007978	WBGene00022759
WBGene00006402	WBGene00006920	WBGene00007570					WBGene00013831	WBGene00013561	WBGene00016071			WBGene00013986	WBGene00017339		WBGene00008580	WBGene00013121	WBGene00012605	WBGene00006604	WBGene00017534	WBGene00020462
WBGene00006405	WBGene00006924	WBGene00007573					WBGene00013855	WBGene00013567	WBGene00016072			WBGene00013987	WBGene00017342		WBGene00021698	WBGene00011351	WBGene00012608	WBGene00006605	WBGene00011828	WBGene00010363
WBGene00006406	WBGene00006931	WBGene00007574					WBGene00013859	WBGene00013569	WBGene00016074			WBGene00013988	WBGene00017352		WBGene00007643	WBGene00010485	WBGene00012609	WBGene00006607	WBGene00002201	WBGene00013558
WBGene00006409	WBGene00006932	WBGene00007576					WBGene00013886	WBGene00013586	WBGene00016083			WBGene00013995	WBGene00017369		WBGene00015843	WBGene00019681	WBGene00012615	WBGene00006608	WBGene00007457	WBGene00000123
WBGene00006414	WBGene00006933	WBGene00007579					WBGene00013887	WBGene00013587	WBGene00016085			WBGene00013999	WBGene00017380		WBGene00013096	WBGene00013890	WBGene00012637	WBGene00006613	WBGene00023014	WBGene00006383
WBGene00006415	WBGene00006934	WBGene00007580					WBGene00013891	WBGene00013594	WBGene00016086			WBGene00014007	WBGene00017402		WBGene00013156	WBGene00013823	WBGene00012645	WBGene00006617	WBGene00013723	WBGene00002074
WBGene00006430	WBGene00006936	WBGene00007581					WBGene00013902	WBGene00013603	WBGene00016087			WBGene00014021	WBGene00017407		WBGene00017079	WBGene00017413	WBGene00012660	WBGene00006618	WBGene00003777	WBGene00010557
WBGene00006433	WBGene00006937	WBGene00007585					WBGene00013912	WBGene00013604	WBGene00016110			WBGene00014029	WBGene00017419		WBGene00002182	WBGene00008530	WBGene00012664	WBGene00006619	WBGene00021852	WBGene00008729
WBGene00006434	WBGene00006940	WBGene00007586					WBGene00013914	WBGene00013616	WBGene00016118			WBGene00014032	WBGene00017423		WBGene00010783	WBGene00012011	WBGene00012689	WBGene00006626	WBGene00006715	WBGene00019543
WBGene00006437	WBGene00006941	WBGene00007587					WBGene00013917	WBGene00013622	WBGene00016131			WBGene00014042	WBGene00017431		WBGene00010036	WBGene00000257	WBGene00012713	WBGene00006638	WBGene00001635	WBGene00019333
WBGene00006439	WBGene00006943	WBGene00007588					WBGene00013925	WBGene00013623	WBGene00016144			WBGene00014048	WBGene00017445		WBGene00001499	WBGene00021296	WBGene00012720	WBGene00006644	WBGene00004147	WBGene00044650
WBGene00006440	WBGene00006944	WBGene00007597					WBGene00013926	WBGene00013639	WBGene00016150			WBGene00014051	WBGene00017472		WBGene00000885	WBGene00020904	WBGene00012722	WBGene00006647	WBGene00003658	WBGene00011747
WBGene00006442	WBGene00006946	WBGene00007601					WBGene00013947	WBGene00013653	WBGene00016162			WBGene00014052	WBGene00017480		WBGene00011576	WBGene00016137	WBGene00012735	WBGene00006648	WBGene00003898	WBGene00004273
WBGene00006443	WBGene00006957	WBGene00007602					WBGene00013980	WBGene00013656	WBGene00016165			WBGene00014062	WBGene00017530		WBGene00007914	WBGene00045036	WBGene00012738	WBGene00006661	WBGene00002196	WBGene00045116
WBGene00006446	WBGene00006958	WBGene00007610					WBGene00013982	WBGene00013657	WBGene00016177			WBGene00014069	WBGene00017532		WBGene00009479	WBGene00015934	WBGene00012740	WBGene00006689	WBGene00004896	WBGene00014228
WBGene00006447	WBGene00006959	WBGene00007611					WBGene00013995	WBGene00013658	WBGene00016209			WBGene00014076	WBGene00017538		WBGene00000498	WBGene00012877	WBGene00012741	WBGene00006697	WBGene00009594	WBGene00017982
WBGene00006448	WBGene00006963	WBGene00007615					WBGene00013999	WBGene00013683	WBGene00016213			WBGene00014082	WBGene00017548		WBGene00008860	WBGene00018127	WBGene00012754	WBGene00006698	WBGene00023191	WBGene00004214
WBGene00006449	WBGene00006964	WBGene00007616					WBGene00014021	WBGene00013695	WBGene00016216			WBGene00014084	WBGene00017556		WBGene00015499	WBGene00013701	WBGene00012765	WBGene00006699	WBGene00003218	WBGene00006856
WBGene00006450	WBGene00006968	WBGene00007617					WBGene00014025	WBGene00013698	WBGene00016229			WBGene00014085	WBGene00017563		WBGene00015185	WBGene00012720	WBGene00012766	WBGene00006700	WBGene00021548	WBGene00020403
WBGene00006460	WBGene00006974	WBGene00007620					WBGene00014027	WBGene00013712	WBGene00016235			WBGene00014090	WBGene00017583		WBGene00044894	WBGene00011405	WBGene00012767	WBGene00006701	WBGene00004505	WBGene00017800
WBGene00006463	WBGene00006976	WBGene00007621					WBGene00014033	WBGene00013736	WBGene00016246			WBGene00014092	WBGene00017584		WBGene00001225	WBGene00014048	WBGene00012781	WBGene00006702	WBGene00020713	WBGene00007042
WBGene00006465	WBGene00006977	WBGene00007622					WBGene00014034	WBGene00013750	WBGene00016253			WBGene00014102	WBGene00017587		WBGene00013561	WBGene00004899	WBGene00012809	WBGene00006703	WBGene00016562	WBGene00022394
WBGene00006466	WBGene00006988	WBGene00007623					WBGene00014051	WBGene00013771	WBGene00016259			WBGene00014103	WBGene00017606		WBGene00002152	WBGene00013747	WBGene00012827	WBGene00006704	WBGene00013299	WBGene00021554
WBGene00006473	WBGene00006993	WBGene00007624					WBGene00014069	WBGene00013775	WBGene00016263			WBGene00014104	WBGene00017676		WBGene00013610	WBGene00013651	WBGene00012835	WBGene00006707	WBGene00009220	WBGene00017672
WBGene00006474	WBGene00006994	WBGene00007625					WBGene00014076	WBGene00013776	WBGene00016264			WBGene00014116	WBGene00017696		WBGene00016603	WBGene00013452	WBGene00012859	WBGene00006708	WBGene00023219	WBGene00010579
WBGene00006481	WBGene00006996	WBGene00007627					WBGene00014082	WBGene00013785	WBGene00016273			WBGene00014121	WBGene00017702		WBGene00001281	WBGene00019169	WBGene00012860	WBGene00006709	WBGene00016977	WBGene00006061
WBGene00006483	WBGene00006997	WBGene00007628					WBGene00014085	WBGene00013791	WBGene00016295			WBGene00014127	WBGene00017712		WBGene00010909	WBGene00016331	WBGene00012868	WBGene00006710	WBGene00021748	WBGene00022301
WBGene00006487	WBGene00007000	WBGene00007631					WBGene00014088	WBGene00013795	WBGene00016299			WBGene00014128	WBGene00017757		WBGene00011115	WBGene00009942	WBGene00012871	WBGene00006711	WBGene00014238	WBGene00019120
WBGene00006489	WBGene00007001	WBGene00007637					WBGene00014100	WBGene00013796	WBGene00016303			WBGene00014129	WBGene00017766		WBGene00006522	WBGene00019913	WBGene00012894	WBGene00006713	WBGene00018901	WBGene00014232
WBGene00006490	WBGene00007008	WBGene00007641					WBGene00014105	WBGene00013799	WBGene00016307			WBGene00014150	WBGene00017777		WBGene00011216	WBGene00019878	WBGene00012903	WBGene00006715	WBGene00008262	WBGene00001747
WBGene00006491	WBGene00007009	WBGene00007643					WBGene00014106	WBGene00013801	WBGene00016319			WBGene00014154	WBGene00017786		WBGene00014221	WBGene00004109	WBGene00012911	WBGene00006720	WBGene00023271	WBGene00019509
WBGene00006492	WBGene00007010	WBGene00007644					WBGene00014129	WBGene00013802	WBGene00016321			WBGene00014155	WBGene00017826		WBGene00004367	WBGene00022095	WBGene00012912	WBGene00006722	WBGene00014087	WBGene00013591
WBGene00006497	WBGene00007012	WBGene00007645					WBGene00014148	WBGene00013811	WBGene00016340			WBGene00014156	WBGene00017837		WBGene00021467	WBGene00011691	WBGene00012919	WBGene00006723	WBGene00000836	WBGene00017162
WBGene00006499	WBGene00007014	WBGene00007646					WBGene00014149	WBGene00013823	WBGene00016345			WBGene00014157	WBGene00017843		WBGene00012347	WBGene00044274	WBGene00012925	WBGene00006724	WBGene00004754	WBGene00008061
WBGene00006503	WBGene00007016	WBGene00007651					WBGene00014155	WBGene00013824	WBGene00016346			WBGene00014158	WBGene00017864		WBGene00018612	WBGene00000865	WBGene00012926	WBGene00006725	WBGene00001604	WBGene00002244
WBGene00006504	WBGene00007018	WBGene00007681					WBGene00014156	WBGene00013825	WBGene00016384			WBGene00014168	WBGene00017885		WBGene00004891	WBGene00017211	WBGene00012929	WBGene00006726	WBGene00019819	WBGene00008995
WBGene00006509	WBGene00007020	WBGene00007683					WBGene00014158	WBGene00013827	WBGene00016397			WBGene00014169	WBGene00017891		WBGene00008428	WBGene00006624	WBGene00012930	WBGene00006727	WBGene00017768	WBGene00018159
WBGene00006510	WBGene00007021	WBGene00007686					WBGene00014166	WBGene00013830	WBGene00016406			WBGene00014170	WBGene00017895		WBGene00021857	WBGene00020400	WBGene00012937	WBGene00006728	WBGene00004981	WBGene00003790
WBGene00006512	WBGene00007023	WBGene00007688					WBGene00014171	WBGene00013845	WBGene00016416			WBGene00014171	WBGene00017898		WBGene00004701	WBGene00014170	WBGene00012943	WBGene00006729	WBGene00013345	WBGene00012858
WBGene00006514	WBGene00007024	WBGene00007690					WBGene00014180	WBGene00013855	WBGene00016438			WBGene00014172	WBGene00017908		WBGene00021945	WBGene00010636	WBGene00012950	WBGene00006730	WBGene00235102	WBGene00021815
WBGene00006515	WBGene00007027	WBGene00007696					WBGene00014186	WBGene00013859	WBGene00016441			WBGene00014174	WBGene00017930		WBGene00019118	WBGene00022890	WBGene00012961	WBGene00006732	WBGene00011044	WBGene00001571
WBGene00006516	WBGene00007028	WBGene00007698					WBGene00014197	WBGene00013876	WBGene00016452			WBGene00014179	WBGene00017931		WBGene00010037	WBGene00012171	WBGene00012972	WBGene00006735	WBGene00014139	WBGene00220199
WBGene00006518	WBGene00007029	WBGene00007703					WBGene00014199	WBGene00013886	WBGene00016455			WBGene00014180	WBGene00017933		WBGene00011051	WBGene00011001	WBGene00012979	WBGene00006736	WBGene00014388	WBGene00019013
WBGene00006519	WBGene00007030	WBGene00007706					WBGene00014205	WBGene00013890	WBGene00016469			WBGene00014197	WBGene00017934		WBGene00012423	WBGene00013374	WBGene00012983	WBGene00006737	WBGene00022750	WBGene00011638
WBGene00006520	WBGene00007042	WBGene00007709					WBGene00014214	WBGene00013912	WBGene00016485			WBGene00014201	WBGene00017939		WBGene00013075	WBGene00007721	WBGene00012995	WBGene00006740	WBGene00007223	WBGene00011062
WBGene00006523	WBGene00007043	WBGene00007710					WBGene00014224	WBGene00013914	WBGene00016486			WBGene00014208	WBGene00017947		WBGene00007573	WBGene00019664	WBGene00013030	WBGene00006751	WBGene00000843	WBGene00000197
WBGene00006528	WBGene00007045	WBGene00007712					WBGene00014226	WBGene00013917	WBGene00016490			WBGene00014223	WBGene00017948		WBGene00012483	WBGene00016339	WBGene00013033	WBGene00006755	WBGene00015860	WBGene00018890
WBGene00006529	WBGene00007048	WBGene00007718					WBGene00014238	WBGene00013926	WBGene00016492			WBGene00014225	WBGene00017954		WBGene00045419	WBGene00013785	WBGene00013034	WBGene00006763	WBGene00021348	WBGene00022734
WBGene00006536	WBGene00007049	WBGene00007720					WBGene00014239	WBGene00013955	WBGene00016497			WBGene00014229	WBGene00017985		WBGene00020553	WBGene00022710	WBGene00013037	WBGene00006768	WBGene00009290	WBGene00004047
WBGene00006537	WBGene00007050	WBGene00007730					WBGene00014240	WBGene00013982	WBGene00016512			WBGene00014238	WBGene00017986		WBGene00017916	WBGene00004205	WBGene00013038	WBGene00006770	WBGene00017210	WBGene00004304
WBGene00006540	WBGene00007054	WBGene00007731					WBGene00014241	WBGene00013995	WBGene00016540			WBGene00014239	WBGene00018011		WBGene00020037	WBGene00016511	WBGene00013040	WBGene00006773	WBGene00019946	WBGene00004387
WBGene00006542	WBGene00007080	WBGene00007756					WBGene00014251	WBGene00013999	WBGene00016574			WBGene00014240	WBGene00018037		WBGene00004411	WBGene00007270	WBGene00013042	WBGene00006776	WBGene00016494	WBGene00008362
WBGene00006546	WBGene00007081	WBGene00007757					WBGene00014259	WBGene00014025	WBGene00016575			WBGene00014241	WBGene00018041		WBGene00007624	WBGene00020864	WBGene00013052	WBGene00006781	WBGene00197058	WBGene00000099
WBGene00006553	WBGene00007082	WBGene00007761					WBGene00014697	WBGene00014029	WBGene00016576			WBGene00014244	WBGene00018044		WBGene00013214	WBGene00011483	WBGene00013053	WBGene00006785	WBGene00016844	WBGene00000976
WBGene00006562	WBGene00007087	WBGene00007762					WBGene00014864	WBGene00014040	WBGene00016614			WBGene00014246	WBGene00018061		WBGene00004448	WBGene00015515	WBGene00013055	WBGene00006791	WBGene00011910	WBGene00004085
WBGene00006563	WBGene00007092	WBGene00007772					WBGene00014871	WBGene00014041	WBGene00016617			WBGene00014247	WBGene00018075		WBGene00001514	WBGene00021471	WBGene00013073	WBGene00006793	WBGene00009043	WBGene00017163
WBGene00006565	WBGene00007093	WBGene00007777					WBGene00014989	WBGene00014044	WBGene00016620			WBGene00014997	WBGene00018076		WBGene00003396	WBGene00011129	WBGene00013085	WBGene00006794	WBGene00018700	WBGene00016509
WBGene00006566	WBGene00007094	WBGene00007778					WBGene00015005	WBGene00014051	WBGene00016622			WBGene00015004	WBGene00018077		WBGene00021365	WBGene00021631	WBGene00013094	WBGene00006795	WBGene00021561	WBGene00000765
WBGene00006567	WBGene00007100	WBGene00007780					WBGene00015006	WBGene00014061	WBGene00016631			WBGene00015006	WBGene00018099		WBGene00000888	WBGene00020635	WBGene00013107	WBGene00006797	WBGene00015813	WBGene00008140
WBGene00006568	WBGene00007102	WBGene00007784					WBGene00015013	WBGene00014064	WBGene00016641			WBGene00015012	WBGene00018140		WBGene00001021	WBGene00015522	WBGene00013116	WBGene00006802	WBGene00017811	WBGene00011608
WBGene00006571	WBGene00007105	WBGene00007785					WBGene00015014	WBGene00014065	WBGene00016661			WBGene00015024	WBGene00018164		WBGene00019467	WBGene00021294	WBGene00013123	WBGene00006804	WBGene00008480	WBGene00015927
WBGene00006572	WBGene00007106	WBGene00007786					WBGene00015015	WBGene00014069	WBGene00016674			WBGene00015026	WBGene00018189		WBGene00008402	WBGene00009190	WBGene00013138	WBGene00006808	WBGene00010306	WBGene00004439
WBGene00006573	WBGene00007109	WBGene00007787					WBGene00015020	WBGene00014082	WBGene00016678			WBGene00015030	WBGene00018199		WBGene00007428	WBGene00008487	WBGene00013158	WBGene00006817	WBGene00009112	WBGene00003210
WBGene00006574	WBGene00007110	WBGene00007788					WBGene00015022	WBGene00014085	WBGene00016695			WBGene00015032	WBGene00018212		WBGene00010080	WBGene00006518	WBGene00013165	WBGene00006823	WBGene00006386	WBGene00013360
WBGene00006577	WBGene00007111	WBGene00007789					WBGene00015028	WBGene00014088	WBGene00016697			WBGene00015034	WBGene00018226		WBGene00013465	WBGene00008185	WBGene00013175	WBGene00006829	WBGene00017271	WBGene00019883
WBGene00006579	WBGene00007117	WBGene00007791					WBGene00015037	WBGene00014090	WBGene00016703			WBGene00015038	WBGene00018238		WBGene00008343	WBGene00016581	WBGene00013176	WBGene00006833	WBGene00021425	WBGene00006497
WBGene00006590	WBGene00007118	WBGene00007792					WBGene00015038	WBGene00014097	WBGene00016710			WBGene00015041	WBGene00018249		WBGene00007025	WBGene00004903	WBGene00013192	WBGene00006840	WBGene00012358	WBGene00010631
WBGene00006593	WBGene00007122	WBGene00007793					WBGene00015041	WBGene00014099	WBGene00016737			WBGene00015049	WBGene00018259		WBGene00021359	WBGene00019667	WBGene00013194	WBGene00006856	WBGene00009940	WBGene00004461
WBGene00006595	WBGene00007135	WBGene00007797					WBGene00015049	WBGene00014100	WBGene00016763			WBGene00015051	WBGene00018265		WBGene00007090	WBGene00011174	WBGene00013202	WBGene00006868	WBGene00018419	WBGene00003921
WBGene00006596	WBGene00007137	WBGene00007826					WBGene00015058	WBGene00014103	WBGene00016799			WBGene00015084	WBGene00018294		WBGene00017085	WBGene00015073	WBGene00013214	WBGene00006889	WBGene00010097	WBGene00018270
WBGene00006601	WBGene00007143	WBGene00007880					WBGene00015076	WBGene00014106	WBGene00016823			WBGene00015089	WBGene00018302		WBGene00044345	WBGene00044273	WBGene00013220	WBGene00006910	WBGene00003417	WBGene00003083
WBGene00006607	WBGene00007144	WBGene00007882					WBGene00015089	WBGene00014121	WBGene00016824			WBGene00015093	WBGene00018321		WBGene00009052	WBGene00011215	WBGene00013223	WBGene00006911	WBGene00018611	WBGene00013324
WBGene00006608	WBGene00007145	WBGene00007912					WBGene00015096	WBGene00014127	WBGene00016825			WBGene00015094	WBGene00018325		WBGene00017757	WBGene00008874	WBGene00013227	WBGene00006912	WBGene00007627	WBGene00004201
WBGene00006613	WBGene00007150	WBGene00007914					WBGene00015097	WBGene00014128	WBGene00016826			WBGene00015096	WBGene00018330		WBGene00012472	WBGene00007198	WBGene00013237	WBGene00006913	WBGene00011200	WBGene00004824
WBGene00006617	WBGene00007156	WBGene00007915					WBGene00015099	WBGene00014129	WBGene00016846			WBGene00015097	WBGene00018337		WBGene00015102	WBGene00021820	WBGene00013238	WBGene00006916	WBGene00022678	WBGene00017769
WBGene00006618	WBGene00007167	WBGene00007917					WBGene00015105	WBGene00014130	WBGene00016866			WBGene00015099	WBGene00018355		WBGene00013436	WBGene00019341	WBGene00013260	WBGene00006917	WBGene00022360	WBGene00003926
WBGene00006619	WBGene00007168	WBGene00007918					WBGene00015115	WBGene00014148	WBGene00016871			WBGene00015106	WBGene00018374		WBGene00019678	WBGene00010672	WBGene00013268	WBGene00006918	WBGene00012353	WBGene00022794
WBGene00006624	WBGene00007169	WBGene00007922					WBGene00015128	WBGene00014155	WBGene00016880			WBGene00015115	WBGene00018386		WBGene00009173	WBGene00010460	WBGene00013279	WBGene00006919	WBGene00020762	WBGene00019946
WBGene00006626	WBGene00007171	WBGene00007927					WBGene00015153	WBGene00014156	WBGene00016885			WBGene00015122	WBGene00018420		WBGene00013141	WBGene00021454	WBGene00013296	WBGene00006920	WBGene00023111	WBGene00019220
WBGene00006638	WBGene00007184	WBGene00007965					WBGene00015155	WBGene00014158	WBGene00016913			WBGene00015125	WBGene00018424		WBGene00008174	WBGene00019912	WBGene00013304	WBGene00006924	WBGene00269426	WBGene00003805
WBGene00006644	WBGene00007185	WBGene00007969					WBGene00015158	WBGene00014160	WBGene00016931			WBGene00015131	WBGene00018438		WBGene00015943	WBGene00020533	WBGene00013307	WBGene00006931	WBGene00018894	WBGene00007029
WBGene00006647	WBGene00007186	WBGene00007971					WBGene00015210	WBGene00014166	WBGene00016937			WBGene00015165	WBGene00018439		WBGene00012767	WBGene00020730	WBGene00013308	WBGene00006932	WBGene00012189	WBGene00020269
WBGene00006648	WBGene00007188	WBGene00007972					WBGene00015211	WBGene00014171	WBGene00016948			WBGene00015167	WBGene00018443		WBGene00013432	WBGene00014054	WBGene00013311	WBGene00006933	WBGene00018305	WBGene00003928
WBGene00006661	WBGene00007189	WBGene00007974					WBGene00015216	WBGene00014197	WBGene00016963			WBGene00015169	WBGene00018446		WBGene00008338	WBGene00019343	WBGene00013354	WBGene00006934	WBGene00021313	WBGene00019357
WBGene00006689	WBGene00007190	WBGene00007975					WBGene00015217	WBGene00014198	WBGene00016983			WBGene00015192	WBGene00018518		WBGene00000236	WBGene00012529	WBGene00013360	WBGene00006935	WBGene00003625	WBGene00017797
WBGene00006697	WBGene00007192	WBGene00007977					WBGene00015229	WBGene00014199	WBGene00016984			WBGene00015193	WBGene00018520		WBGene00015001	WBGene00014031	WBGene00013374	WBGene00006936	WBGene00044063	WBGene00021545
WBGene00006698	WBGene00007194	WBGene00007978					WBGene00015230	WBGene00014205	WBGene00016997			WBGene00015210	WBGene00018533		WBGene00000156	WBGene00006594	WBGene00013378	WBGene00006937	WBGene00008053	WBGene00015301
WBGene00006699	WBGene00007195	WBGene00007980					WBGene00015236	WBGene00014207	WBGene00017007			WBGene00015211	WBGene00018561		WBGene00012795	WBGene00015893	WBGene00013388	WBGene00006940	WBGene00022583	WBGene00004239
WBGene00006700	WBGene00007197	WBGene00007987					WBGene00015238	WBGene00014213	WBGene00017015			WBGene00015215	WBGene00018572		WBGene00020412	WBGene00015982	WBGene00013406	WBGene00006941	WBGene00202341	WBGene00000939
WBGene00006701	WBGene00007201	WBGene00008001					WBGene00015243	WBGene00014214	WBGene00017023			WBGene00015216	WBGene00018577		WBGene00010006	WBGene00017803	WBGene00013424	WBGene00006943	WBGene00016405	WBGene00007580
WBGene00006702	WBGene00007209	WBGene00008005					WBGene00015265	WBGene00014229	WBGene00017038			WBGene00015229	WBGene00018578		WBGene00016326	WBGene00019432	WBGene00013437	WBGene00006944	WBGene00020973	WBGene00044008
WBGene00006703	WBGene00007216	WBGene00008006					WBGene00015268	WBGene00014238	WBGene00017050			WBGene00015230	WBGene00018585		WBGene00021104	WBGene00022258	WBGene00013449	WBGene00006945	WBGene00010178	WBGene00022273
WBGene00006704	WBGene00007221	WBGene00008008					WBGene00015270	WBGene00014239	WBGene00017069			WBGene00015236	WBGene00018593		WBGene00022787	WBGene00011294	WBGene00013452	WBGene00006946	WBGene00022728	WBGene00003220
WBGene00006706	WBGene00007223	WBGene00008019					WBGene00015271	WBGene00014240	WBGene00017070			WBGene00015241	WBGene00018604		WBGene00013967	WBGene00008870	WBGene00013462	WBGene00006957	WBGene00006052	WBGene00022850
WBGene00006707	WBGene00007224	WBGene00008034					WBGene00015285	WBGene00014241	WBGene00017080			WBGene00015242	WBGene00018622		WBGene00009203	WBGene00004101	WBGene00013465	WBGene00006958	WBGene00008602	WBGene00019323
WBGene00006708	WBGene00007225	WBGene00008035					WBGene00015299	WBGene00014251	WBGene00017082			WBGene00015243	WBGene00018657		WBGene00016375	WBGene00018954	WBGene00013473	WBGene00006959	WBGene00010844	WBGene00021613
WBGene00006709	WBGene00007226	WBGene00008041					WBGene00015303	WBGene00014669	WBGene00017083			WBGene00015244	WBGene00018689		WBGene00044604	WBGene00010147	WBGene00013474	WBGene00006961	WBGene00009628	WBGene00043060
WBGene00006711	WBGene00007227	WBGene00008052					WBGene00015305	WBGene00014801	WBGene00017101			WBGene00015246	WBGene00018701		WBGene00016432	WBGene00012102	WBGene00013475	WBGene00006963	WBGene00002059	WBGene00007730
WBGene00006713	WBGene00007235	WBGene00008053					WBGene00015306	WBGene00014807	WBGene00017106			WBGene00015247	WBGene00018703		WBGene00000377	WBGene00008863	WBGene00013476	WBGene00006968	WBGene00004416	WBGene00011538
WBGene00006715	WBGene00007237	WBGene00008061					WBGene00015320	WBGene00014826	WBGene00017133			WBGene00015263	WBGene00018710		WBGene00001813	WBGene00013810	WBGene00013478	WBGene00006974	WBGene00044633	WBGene00011636
WBGene00006720	WBGene00007239	WBGene00008062					WBGene00015334	WBGene00014871	WBGene00017134			WBGene00015287	WBGene00018714		WBGene00000376	WBGene00019819	WBGene00013513	WBGene00006976	WBGene00022856	WBGene00011240
WBGene00006722	WBGene00007244	WBGene00008074					WBGene00015344	WBGene00014989	WBGene00017148			WBGene00015298	WBGene00018717		WBGene00009256	WBGene00000819	WBGene00013550	WBGene00006977	WBGene00022868	WBGene00007105
WBGene00006723	WBGene00007248	WBGene00008079					WBGene00015345	WBGene00014997	WBGene00017153			WBGene00015305	WBGene00018719		WBGene00015297	WBGene00012208	WBGene00013557	WBGene00006988	WBGene00004472	WBGene00018512
WBGene00006724	WBGene00007255	WBGene00008080					WBGene00015348	WBGene00014999	WBGene00017160			WBGene00015306	WBGene00018735		WBGene00011532	WBGene00005011	WBGene00013560	WBGene00006993	WBGene00014011	WBGene00196165
WBGene00006725	WBGene00007258	WBGene00008081					WBGene00015351	WBGene00015006	WBGene00017172			WBGene00015313	WBGene00018740		WBGene00004467	WBGene00000838	WBGene00013597	WBGene00006994	WBGene00021844	WBGene00001061
WBGene00006726	WBGene00007269	WBGene00008082					WBGene00015360	WBGene00015013	WBGene00017182			WBGene00015320	WBGene00018743		WBGene00003961	WBGene00007917	WBGene00013605	WBGene00006996	WBGene00009254	WBGene00009284
WBGene00006727	WBGene00007270	WBGene00008092					WBGene00015368	WBGene00015014	WBGene00017214			WBGene00015328	WBGene00018757		WBGene00018814	WBGene00014997	WBGene00013654	WBGene00006997	WBGene00020781	WBGene00010730
WBGene00006728	WBGene00007277	WBGene00008107					WBGene00015385	WBGene00015026	WBGene00017241			WBGene00015331	WBGene00018758		WBGene00011875	WBGene00021456	WBGene00013657	WBGene00007000	WBGene00000158	WBGene00000386
WBGene00006729	WBGene00007278	WBGene00008117					WBGene00015391	WBGene00015032	WBGene00017244			WBGene00015345	WBGene00018778		WBGene00001483	WBGene00018505	WBGene00013668	WBGene00007001	WBGene00000275	WBGene00016601
WBGene00006730	WBGene00007301	WBGene00008118					WBGene00015410	WBGene00015037	WBGene00017252			WBGene00015348	WBGene00018786		WBGene00021789	WBGene00017633	WBGene00013670	WBGene00007008	WBGene00000114	WBGene00013208
WBGene00006732	WBGene00007305	WBGene00008120					WBGene00015414	WBGene00015038	WBGene00017259			WBGene00015351	WBGene00018788		WBGene00012230	WBGene00022229	WBGene00013678	WBGene00007009	WBGene00000010	WBGene00003214
WBGene00006733	WBGene00007307	WBGene00008131					WBGene00015421	WBGene00015041	WBGene00017263			WBGene00015360	WBGene00018806		WBGene00002985	WBGene00003055	WBGene00013682	WBGene00007010	WBGene00009122	WBGene00004467
WBGene00006734	WBGene00007308	WBGene00008136					WBGene00015429	WBGene00015049	WBGene00017291			WBGene00015386	WBGene00018808		WBGene00020588	WBGene00013424	WBGene00013684	WBGene00007012	WBGene00013558	WBGene00011490
WBGene00006735	WBGene00007320	WBGene00008140					WBGene00015451	WBGene00015058	WBGene00017310			WBGene00015390	WBGene00018812		WBGene00022462	WBGene00012870	WBGene00013690	WBGene00007014	WBGene00020742	WBGene00008079
WBGene00006736	WBGene00007329	WBGene00008141					WBGene00015453	WBGene00015076	WBGene00017311			WBGene00015407	WBGene00018813		WBGene00016139	WBGene00020184	WBGene00013694	WBGene00007016	WBGene00007362	WBGene00235356
WBGene00006737	WBGene00007330	WBGene00008143					WBGene00015456	WBGene00015089	WBGene00017344			WBGene00015421	WBGene00018819		WBGene00022852	WBGene00007363	WBGene00013696	WBGene00007017	WBGene00007721	WBGene00015207
WBGene00006739	WBGene00007332	WBGene00008145					WBGene00015466	WBGene00015096	WBGene00017354			WBGene00015422	WBGene00018833		WBGene00012858	WBGene00001829	WBGene00013700	WBGene00007019	WBGene00012972	WBGene00010922
WBGene00006740	WBGene00007333	WBGene00008147					WBGene00015478	WBGene00015097	WBGene00017357			WBGene00015423	WBGene00018837		WBGene00043056	WBGene00020968	WBGene00013701	WBGene00007020	WBGene00014197	WBGene00003787
WBGene00006751	WBGene00007335	WBGene00008148					WBGene00015488	WBGene00015111	WBGene00017369			WBGene00015434	WBGene00018853		WBGene00019595	WBGene00000023	WBGene00013709	WBGene00007021	WBGene00004698	WBGene00015308
WBGene00006755	WBGene00007337	WBGene00008149					WBGene00015492	WBGene00015112	WBGene00017401			WBGene00015449	WBGene00018857		WBGene00015916	WBGene00017172	WBGene00013712	WBGene00007022	WBGene00012208	WBGene00003401
WBGene00006763	WBGene00007352	WBGene00008151					WBGene00015497	WBGene00015115	WBGene00017402			WBGene00015456	WBGene00018878		WBGene00004823	WBGene00022188	WBGene00013713	WBGene00007023	WBGene00010425	WBGene00021849
WBGene00006768	WBGene00007355	WBGene00008164					WBGene00015534	WBGene00015128	WBGene00017405			WBGene00015467	WBGene00018903		WBGene00011887	WBGene00012656	WBGene00013716	WBGene00007024		WBGene00001431
WBGene00006770	WBGene00007385	WBGene00008166					WBGene00015539	WBGene00015155	WBGene00017407			WBGene00015483	WBGene00018925		WBGene00004308	WBGene00020139	WBGene00013718	WBGene00007028		WBGene00022360
WBGene00006773	WBGene00007386	WBGene00008169					WBGene00015552	WBGene00015158	WBGene00017413			WBGene00015500	WBGene00018953		WBGene00018321	WBGene00017216	WBGene00013723	WBGene00007029		WBGene00017989
WBGene00006776	WBGene00007387	WBGene00008171					WBGene00015569	WBGene00015181	WBGene00017418			WBGene00015511	WBGene00018957		WBGene00021000	WBGene00012933	WBGene00013740	WBGene00007030		WBGene00012697
WBGene00006781	WBGene00007390	WBGene00008172					WBGene00015572	WBGene00015210	WBGene00017419			WBGene00015515	WBGene00018974		WBGene00015745	WBGene00010892	WBGene00013747	WBGene00007042		WBGene00010280
WBGene00006785	WBGene00007400	WBGene00008173					WBGene00015578	WBGene00015211	WBGene00017422			WBGene00015516	WBGene00018987		WBGene00018285	WBGene00016158	WBGene00013771	WBGene00007043		WBGene00018118
WBGene00006791	WBGene00007403	WBGene00008174					WBGene00015583	WBGene00015216	WBGene00017423			WBGene00015522	WBGene00018991		WBGene00013530	WBGene00016211	WBGene00013785	WBGene00007045		WBGene00020636
WBGene00006793	WBGene00007412	WBGene00008183					WBGene00015590	WBGene00015217	WBGene00017450			WBGene00015548	WBGene00019060		WBGene00012652	WBGene00022622	WBGene00013801	WBGene00007048		WBGene00007092
WBGene00006794	WBGene00007413	WBGene00008185					WBGene00015592	WBGene00015229	WBGene00017460			WBGene00015558	WBGene00019074		WBGene00018156	WBGene00019119	WBGene00013808	WBGene00007049		WBGene00020412
WBGene00006795	WBGene00007415	WBGene00008210					WBGene00015601	WBGene00015230	WBGene00017463			WBGene00015572	WBGene00019082		WBGene00021655	WBGene00009782	WBGene00013811	WBGene00007050		WBGene00015755
WBGene00006802	WBGene00007427	WBGene00008218					WBGene00015614	WBGene00015238	WBGene00017472			WBGene00015573	WBGene00019087		WBGene00007587	WBGene00000497	WBGene00013854	WBGene00007054		WBGene00020679
WBGene00006804	WBGene00007428	WBGene00008219					WBGene00015615	WBGene00015243	WBGene00017515			WBGene00015582	WBGene00019100		WBGene00022783	WBGene00012159	WBGene00013858	WBGene00007065		WBGene00013253
WBGene00006805	WBGene00007433	WBGene00008225					WBGene00015616	WBGene00015265	WBGene00017532			WBGene00015614	WBGene00019102		WBGene00004117	WBGene00015421	WBGene00013874	WBGene00007081		WBGene00011016
WBGene00006808	WBGene00007435	WBGene00008232					WBGene00015638	WBGene00015268	WBGene00017536			WBGene00015615	WBGene00019132		WBGene00016045	WBGene00019773	WBGene00013879	WBGene00007082		WBGene00022466
WBGene00006817	WBGene00007436	WBGene00008235					WBGene00015639	WBGene00015270	WBGene00017538			WBGene00015616	WBGene00019143		WBGene00014205	WBGene00009412	WBGene00013886	WBGene00007093		WBGene00016698
WBGene00006823	WBGene00007443	WBGene00008259					WBGene00015647	WBGene00015278	WBGene00017556			WBGene00015619	WBGene00019153		WBGene00019766	WBGene00019929	WBGene00013890	WBGene00007094		WBGene00021208
WBGene00006829	WBGene00007444	WBGene00008262					WBGene00015651	WBGene00015287	WBGene00017571			WBGene00015627	WBGene00019188		WBGene00010232	WBGene00015006	WBGene00013894	WBGene00007100		WBGene00000094
WBGene00006833	WBGene00007445	WBGene00008266					WBGene00015662	WBGene00015295	WBGene00017582			WBGene00015628	WBGene00019196		WBGene00003975	WBGene00019920	WBGene00013924	WBGene00007101		WBGene00009922
WBGene00006840	WBGene00007446	WBGene00008272					WBGene00015685	WBGene00015303	WBGene00017587			WBGene00015630	WBGene00019217		WBGene00009878	WBGene00012609	WBGene00013934	WBGene00007102		WBGene00011061
WBGene00006856	WBGene00007448	WBGene00008274					WBGene00015690	WBGene00015305	WBGene00017593			WBGene00015632	WBGene00019240		WBGene00002010	WBGene00044250	WBGene00013956	WBGene00007105		WBGene00022021
WBGene00006868	WBGene00007449	WBGene00008275					WBGene00015701	WBGene00015306	WBGene00017595			WBGene00015634	WBGene00019244		WBGene00012157	WBGene00015992	WBGene00013978	WBGene00007106		WBGene00015413
WBGene00006888	WBGene00007457	WBGene00008281					WBGene00015735	WBGene00015311	WBGene00017627			WBGene00015650	WBGene00019249		WBGene00001040	WBGene00018425	WBGene00013979	WBGene00007107		WBGene00003392
WBGene00006889	WBGene00007463	WBGene00008288					WBGene00015738	WBGene00015320	WBGene00017639			WBGene00015661	WBGene00019250		WBGene00004390	WBGene00019150	WBGene00013985	WBGene00007109		WBGene00009987
WBGene00006910	WBGene00007464	WBGene00008312					WBGene00015742	WBGene00015324	WBGene00017644			WBGene00015667	WBGene00019294		WBGene00017605	WBGene00019096	WBGene00013987	WBGene00007110		WBGene00006944
WBGene00006911	WBGene00007476	WBGene00008318					WBGene00015747	WBGene00015331	WBGene00017654			WBGene00015684	WBGene00019295		WBGene00000079	WBGene00004165	WBGene00013997	WBGene00007111		WBGene00021012
WBGene00006912	WBGene00007478	WBGene00008330					WBGene00015771	WBGene00015345	WBGene00017681			WBGene00015685	WBGene00019317		WBGene00007588	WBGene00019194	WBGene00014001	WBGene00007113		WBGene00007704
WBGene00006913	WBGene00007493	WBGene00008331					WBGene00015774	WBGene00015352	WBGene00017711			WBGene00015688	WBGene00019344		WBGene00006933	WBGene00008333	WBGene00014007	WBGene00007117		WBGene00008225
WBGene00006916	WBGene00007499	WBGene00008333					WBGene00015775	WBGene00015357	WBGene00017712			WBGene00015689	WBGene00019357		WBGene00022830	WBGene00007383	WBGene00014029	WBGene00007118		WBGene00010159
WBGene00006917	WBGene00007500	WBGene00008338					WBGene00015797	WBGene00015360	WBGene00017714			WBGene00015690	WBGene00019365		WBGene00019629	WBGene00007415	WBGene00014048	WBGene00007122		WBGene00004501
WBGene00006918	WBGene00007501	WBGene00008339					WBGene00015819	WBGene00015368	WBGene00017721			WBGene00015696	WBGene00019400		WBGene00000507	WBGene00008802	WBGene00014054	WBGene00007135		WBGene00011528
WBGene00006919	WBGene00007503	WBGene00008343					WBGene00015829	WBGene00015378	WBGene00017724			WBGene00015752	WBGene00019403		WBGene00008502	WBGene00008743	WBGene00014058	WBGene00007137		WBGene00012002
WBGene00006920	WBGene00007504	WBGene00008344					WBGene00015834	WBGene00015385	WBGene00017728			WBGene00015753	WBGene00019427		WBGene00050936	WBGene00021780	WBGene00014062	WBGene00007143		WBGene00014016
WBGene00006924	WBGene00007505	WBGene00008345					WBGene00015835	WBGene00015390	WBGene00017729			WBGene00015765	WBGene00019464		WBGene00009456	WBGene00077576	WBGene00014085	WBGene00007144		WBGene00019692
WBGene00006931	WBGene00007512	WBGene00008349					WBGene00015836	WBGene00015397	WBGene00017738			WBGene00015767	WBGene00019487		WBGene00001838	WBGene00022288	WBGene00014086	WBGene00007150		WBGene00013441
WBGene00006932	WBGene00007513	WBGene00008361					WBGene00015842	WBGene00015407	WBGene00017750			WBGene00015779	WBGene00019490		WBGene00021715	WBGene00022547	WBGene00014087	WBGene00007156		WBGene00015815
WBGene00006933	WBGene00007514	WBGene00008362					WBGene00015849	WBGene00015414	WBGene00017754			WBGene00015794	WBGene00019491		WBGene00000383	WBGene00020007	WBGene00014095	WBGene00007167		WBGene00009661
WBGene00006934	WBGene00007549	WBGene00008364					WBGene00015851	WBGene00015421	WBGene00017767			WBGene00015802	WBGene00019504		WBGene00010730	WBGene00011315	WBGene00014102	WBGene00007168		WBGene00010990
WBGene00006935	WBGene00007554	WBGene00008371					WBGene00015852	WBGene00015422	WBGene00017803			WBGene00015803	WBGene00019513		WBGene00015098	WBGene00023519	WBGene00014103	WBGene00007169		WBGene00021810
WBGene00006936	WBGene00007555	WBGene00008379					WBGene00015860	WBGene00015429	WBGene00017810			WBGene00015814	WBGene00019569		WBGene00011146	WBGene00008994	WBGene00014115	WBGene00007171		WBGene00007621
WBGene00006937	WBGene00007556	WBGene00008380					WBGene00015868	WBGene00015430	WBGene00017818			WBGene00015820	WBGene00019576		WBGene00015971	WBGene00019216	WBGene00014116	WBGene00007184		WBGene00004882
WBGene00006940	WBGene00007559	WBGene00008383					WBGene00015887	WBGene00015431	WBGene00017828			WBGene00015855	WBGene00019578		WBGene00008688	WBGene00044271	WBGene00014121	WBGene00007185		WBGene00006414
WBGene00006941	WBGene00007561	WBGene00008385					WBGene00015888	WBGene00015440	WBGene00017843			WBGene00015860	WBGene00019584		WBGene00003788	WBGene00019980	WBGene00014154	WBGene00007186		WBGene00011044
WBGene00006943	WBGene00007563	WBGene00008386					WBGene00015893	WBGene00015456	WBGene00017848			WBGene00015890	WBGene00019595		WBGene00001946	WBGene00016183	WBGene00014158	WBGene00007187		WBGene00001094
WBGene00006944	WBGene00007564	WBGene00008387					WBGene00015895	WBGene00015466	WBGene00017877			WBGene00015891	WBGene00019606		WBGene00012497	WBGene00010755	WBGene00014164	WBGene00007188		WBGene00000155
WBGene00006945	WBGene00007570	WBGene00008397					WBGene00015896	WBGene00015492	WBGene00017885			WBGene00015892	WBGene00019611		WBGene00009188	WBGene00020992	WBGene00014168	WBGene00007190		WBGene00020274
WBGene00006946	WBGene00007572	WBGene00008399					WBGene00015922	WBGene00015497	WBGene00017887			WBGene00015893	WBGene00019615		WBGene00006515	WBGene00014102	WBGene00014169	WBGene00007192		WBGene00016606
WBGene00006957	WBGene00007573	WBGene00008400					WBGene00015934	WBGene00015510	WBGene00017890			WBGene00015907	WBGene00019628		WBGene00010038	WBGene00022795	WBGene00014172	WBGene00007193		WBGene00008670
WBGene00006958	WBGene00007574	WBGene00008404					WBGene00015937	WBGene00015514	WBGene00017891			WBGene00015908	WBGene00019645		WBGene00021112	WBGene00043998	WBGene00014174	WBGene00007195		WBGene00013432
WBGene00006959	WBGene00007576	WBGene00008405					WBGene00015942	WBGene00015516	WBGene00017900			WBGene00015917	WBGene00019657		WBGene00017646	WBGene00013547	WBGene00014179	WBGene00007202		WBGene00000872
WBGene00006961	WBGene00007579	WBGene00008409					WBGene00015944	WBGene00015534	WBGene00017930			WBGene00015929	WBGene00019665		WBGene00022835	WBGene00018504	WBGene00014197	WBGene00007207		WBGene00006516
WBGene00006963	WBGene00007580	WBGene00008410					WBGene00015963	WBGene00015539	WBGene00017942			WBGene00015931	WBGene00019686		WBGene00003220	WBGene00022289	WBGene00014201	WBGene00007215		WBGene00004178
WBGene00006964	WBGene00007581	WBGene00008411					WBGene00015982	WBGene00015547	WBGene00017944			WBGene00015934	WBGene00019726		WBGene00017064	WBGene00017833	WBGene00014204	WBGene00007216		WBGene00021832
WBGene00006968	WBGene00007584	WBGene00008412					WBGene00015984	WBGene00015552	WBGene00017947			WBGene00015937	WBGene00019729		WBGene00006730	WBGene00008556	WBGene00014223	WBGene00007217		WBGene00001999
WBGene00006974	WBGene00007585	WBGene00008413					WBGene00015994	WBGene00015569	WBGene00017948			WBGene00015942	WBGene00019733		WBGene00006542	WBGene00011469	WBGene00014229	WBGene00007223		WBGene00010828
WBGene00006976	WBGene00007586	WBGene00008414					WBGene00016006	WBGene00015572	WBGene00017949			WBGene00015944	WBGene00019748		WBGene00017003	WBGene00021030	WBGene00014238	WBGene00007226		WBGene00000761
WBGene00006977	WBGene00007587	WBGene00008418					WBGene00016029	WBGene00015573	WBGene00017954			WBGene00015970	WBGene00019794		WBGene00020376	WBGene00012509	WBGene00014240	WBGene00007227		WBGene00045192
WBGene00006988	WBGene00007588	WBGene00008419					WBGene00016053	WBGene00015583	WBGene00017967			WBGene00015982	WBGene00019795		WBGene00015310	WBGene00016316	WBGene00014241	WBGene00007234		WBGene00013095
WBGene00006993	WBGene00007597	WBGene00008424					WBGene00016054	WBGene00015586	WBGene00017974			WBGene00015987	WBGene00019796		WBGene00019402	WBGene00004997	WBGene00014244	WBGene00007235		WBGene00022463
WBGene00006994	WBGene00007601	WBGene00008428					WBGene00016059	WBGene00015588	WBGene00017979			WBGene00015988	WBGene00019799		WBGene00020027	WBGene00016627	WBGene00014247	WBGene00007237		WBGene00022381
WBGene00006996	WBGene00007602	WBGene00008429					WBGene00016072	WBGene00015589	WBGene00017980			WBGene00015992	WBGene00019811		WBGene00016989	WBGene00017533	WBGene00014258	WBGene00007239		WBGene00019002
WBGene00006997	WBGene00007610	WBGene00008430					WBGene00016074	WBGene00015590	WBGene00017990			WBGene00015994	WBGene00019827		WBGene00016202	WBGene00020140	WBGene00014666	WBGene00007244		WBGene00001983
WBGene00007000	WBGene00007611	WBGene00008431					WBGene00016075	WBGene00015598	WBGene00018011			WBGene00015997	WBGene00019833		WBGene00022489	WBGene00000097	WBGene00014813	WBGene00007248		WBGene00022286
WBGene00007001	WBGene00007615	WBGene00008440					WBGene00016083	WBGene00015614	WBGene00018013			WBGene00016006	WBGene00019847		WBGene00011589	WBGene00015991	WBGene00014997	WBGene00007255		WBGene00000846
WBGene00007008	WBGene00007616	WBGene00008441					WBGene00016085	WBGene00015615	WBGene00018021			WBGene00016010	WBGene00019854		WBGene00001352	WBGene00010943	WBGene00015004	WBGene00007256		WBGene00018339
WBGene00007009	WBGene00007617	WBGene00008442					WBGene00016086	WBGene00015616	WBGene00018033			WBGene00016030	WBGene00019862		WBGene00016586	WBGene00017648	WBGene00015007	WBGene00007258		WBGene00011775
WBGene00007010	WBGene00007620	WBGene00008452					WBGene00016087	WBGene00015623	WBGene00018037			WBGene00016033	WBGene00019864		WBGene00022785	WBGene00006689	WBGene00015009	WBGene00007269		WBGene00011886
WBGene00007012	WBGene00007621	WBGene00008456					WBGene00016090	WBGene00015630	WBGene00018038			WBGene00016040	WBGene00019867		WBGene00016990	WBGene00007386	WBGene00015024	WBGene00007270		WBGene00002251
WBGene00007014	WBGene00007622	WBGene00008457					WBGene00016102	WBGene00015638	WBGene00018044			WBGene00016053	WBGene00019871		WBGene00002201	WBGene00018869	WBGene00015026	WBGene00007277		WBGene00008457
WBGene00007016	WBGene00007623	WBGene00008458					WBGene00016111	WBGene00015639	WBGene00018065			WBGene00016054	WBGene00019872		WBGene00018872	WBGene00013457	WBGene00015030	WBGene00007278		WBGene00015915
WBGene00007018	WBGene00007624	WBGene00008459					WBGene00016112	WBGene00015644	WBGene00018074			WBGene00016058	WBGene00019890		WBGene00000787	WBGene00020536	WBGene00015032	WBGene00007301		WBGene00014058
WBGene00007019	WBGene00007625	WBGene00008488					WBGene00016118	WBGene00015647	WBGene00018075			WBGene00016075	WBGene00019905		WBGene00020466	WBGene00015009	WBGene00015047	WBGene00007306		WBGene00010351
WBGene00007020	WBGene00007627	WBGene00008498					WBGene00016121	WBGene00015662	WBGene00018085			WBGene00016081	WBGene00019907		WBGene00014036	WBGene00010949	WBGene00015049	WBGene00007308		WBGene00022149
WBGene00007021	WBGene00007628	WBGene00008502					WBGene00016137	WBGene00015665	WBGene00018094			WBGene00016083	WBGene00019918		WBGene00017886	WBGene00018994	WBGene00015051	WBGene00007329		WBGene00011408
WBGene00007022	WBGene00007630	WBGene00008503					WBGene00016144	WBGene00015685	WBGene00018099			WBGene00016085	WBGene00019924		WBGene00012927	WBGene00077559	WBGene00015061	WBGene00007330		WBGene00000247
WBGene00007023	WBGene00007631	WBGene00008505					WBGene00016150	WBGene00015690	WBGene00018104			WBGene00016097	WBGene00019938		WBGene00012868	WBGene00017366	WBGene00015073	WBGene00007332		WBGene00012315
WBGene00007024	WBGene00007632	WBGene00008506					WBGene00016153	WBGene00015693	WBGene00018106			WBGene00016101	WBGene00019947		WBGene00012643	WBGene00018496	WBGene00015074	WBGene00007334		WBGene00002957
WBGene00007026	WBGene00007633	WBGene00008508					WBGene00016168	WBGene00015738	WBGene00018137			WBGene00016111	WBGene00019953		WBGene00003076	WBGene00011621	WBGene00015084	WBGene00007335		WBGene00013128
WBGene00007027	WBGene00007637	WBGene00008514					WBGene00016172	WBGene00015742	WBGene00018196			WBGene00016125	WBGene00019959		WBGene00044329	WBGene00017679	WBGene00015089	WBGene00007337		WBGene00003559
WBGene00007028	WBGene00007641	WBGene00008528					WBGene00016177	WBGene00015747	WBGene00018203			WBGene00016137	WBGene00019960		WBGene00011123	WBGene00003735	WBGene00015093	WBGene00007352		WBGene00020181
WBGene00007029	WBGene00007643	WBGene00008529					WBGene00016183	WBGene00015771	WBGene00018204			WBGene00016161	WBGene00019962		WBGene00008887	WBGene00006765	WBGene00015097	WBGene00007385		WBGene00004163
WBGene00007030	WBGene00007644	WBGene00008531					WBGene00016213	WBGene00015775	WBGene00018207			WBGene00016168	WBGene00019963		WBGene00017142	WBGene00019580	WBGene00015102	WBGene00007386		WBGene00004282
WBGene00007042	WBGene00007645	WBGene00008532					WBGene00016229	WBGene00015778	WBGene00018222			WBGene00016172	WBGene00019971		WBGene00001093	WBGene00010895	WBGene00015116	WBGene00007387		WBGene00008151
WBGene00007043	WBGene00007646	WBGene00008533					WBGene00016235	WBGene00015791	WBGene00018238			WBGene00016177	WBGene00019987		WBGene00006473	WBGene00022303	WBGene00015126	WBGene00007390		WBGene00022703
WBGene00007045	WBGene00007681	WBGene00008541					WBGene00016253	WBGene00015797	WBGene00018240			WBGene00016181	WBGene00019989		WBGene00015525	WBGene00012606	WBGene00015141	WBGene00007400		WBGene00000151
WBGene00007048	WBGene00007686	WBGene00008546					WBGene00016264	WBGene00015819	WBGene00018249			WBGene00016183	WBGene00020006		WBGene00004684	WBGene00019757	WBGene00015150	WBGene00007403		WBGene00018831
WBGene00007049	WBGene00007688	WBGene00008549					WBGene00016286	WBGene00015832	WBGene00018274			WBGene00016185	WBGene00020018		WBGene00003598	WBGene00018410	WBGene00015157	WBGene00007412		WBGene00195175
WBGene00007050	WBGene00007696	WBGene00008555					WBGene00016288	WBGene00015834	WBGene00018304			WBGene00016212	WBGene00020025		WBGene00010975	WBGene00007424	WBGene00015164	WBGene00007413		WBGene00018866
WBGene00007054	WBGene00007697	WBGene00008556					WBGene00016308	WBGene00015835	WBGene00018330			WBGene00016213	WBGene00020026		WBGene00003826	WBGene00019541	WBGene00015168	WBGene00007415		WBGene00003148
WBGene00007062	WBGene00007698	WBGene00008561					WBGene00016319	WBGene00015836	WBGene00018337			WBGene00016239	WBGene00020027		WBGene00009098	WBGene00016239	WBGene00015184	WBGene00007428		WBGene00020275
WBGene00007065	WBGene00007699	WBGene00008569					WBGene00016322	WBGene00015852	WBGene00018350			WBGene00016246	WBGene00020030		WBGene00014017	WBGene00019777	WBGene00015192	WBGene00007433		WBGene00018612
WBGene00007080	WBGene00007703	WBGene00008576					WBGene00016337	WBGene00015854	WBGene00018356			WBGene00016260	WBGene00020035		WBGene00013339	WBGene00013824	WBGene00015206	WBGene00007434		WBGene00014083
WBGene00007081	WBGene00007706	WBGene00008580					WBGene00016340	WBGene00015860	WBGene00018363			WBGene00016266	WBGene00020050		WBGene00013209	WBGene00004963	WBGene00015210	WBGene00007435		WBGene00001039
WBGene00007082	WBGene00007707	WBGene00008581					WBGene00016346	WBGene00015868	WBGene00018366			WBGene00016283	WBGene00020091		WBGene00015470	WBGene00021912	WBGene00015215	WBGene00007436		WBGene00017799
WBGene00007087	WBGene00007709	WBGene00008641					WBGene00016347	WBGene00015885	WBGene00018383			WBGene00016288	WBGene00020096		WBGene00004338	WBGene00010491	WBGene00015230	WBGene00007444		WBGene00006512
WBGene00007092	WBGene00007710	WBGene00008645					WBGene00016351	WBGene00015887	WBGene00018390			WBGene00016289	WBGene00020104		WBGene00006376	WBGene00021870	WBGene00015246	WBGene00007445		WBGene00008338
WBGene00007093	WBGene00007711	WBGene00008650					WBGene00016357	WBGene00015888	WBGene00018393			WBGene00016292	WBGene00020142		WBGene00009404	WBGene00016735	WBGene00015248	WBGene00007446		WBGene00003504
WBGene00007094	WBGene00007712	WBGene00008651					WBGene00016383	WBGene00015890	WBGene00018430			WBGene00016312	WBGene00020160		WBGene00017986	WBGene00020900	WBGene00015287	WBGene00007448		WBGene00019836
WBGene00007100	WBGene00007714	WBGene00008659					WBGene00016384	WBGene00015893	WBGene00018433			WBGene00016316	WBGene00020163		WBGene00000145	WBGene00014005	WBGene00015305	WBGene00007449		WBGene00000550
WBGene00007101	WBGene00007718	WBGene00008660					WBGene00016388	WBGene00015895	WBGene00018436			WBGene00016320	WBGene00020167		WBGene00011788	WBGene00004131	WBGene00015326	WBGene00007457		WBGene00010626
WBGene00007102	WBGene00007720	WBGene00008661					WBGene00016389	WBGene00015896	WBGene00018439			WBGene00016322	WBGene00020197		WBGene00007258	WBGene00021691	WBGene00015330	WBGene00007463		WBGene00000223
WBGene00007105	WBGene00007730	WBGene00008670					WBGene00016397	WBGene00015905	WBGene00018442			WBGene00016327	WBGene00020199		WBGene00011350	WBGene00004906	WBGene00015331	WBGene00007464		WBGene00018802
WBGene00007106	WBGene00007731	WBGene00008682					WBGene00016404	WBGene00015912	WBGene00018446			WBGene00016336	WBGene00020207		WBGene00002005	WBGene00017551	WBGene00015344	WBGene00007476		WBGene00013256
WBGene00007107	WBGene00007732	WBGene00008683					WBGene00016410	WBGene00015914	WBGene00018455			WBGene00016337	WBGene00020208		WBGene00019429	WBGene00019546	WBGene00015348	WBGene00007488		WBGene00000816
WBGene00007109	WBGene00007740	WBGene00008684					WBGene00016416	WBGene00015917	WBGene00018456			WBGene00016339	WBGene00020214		WBGene00013998	WBGene00021889	WBGene00015360	WBGene00007492		WBGene00017005
WBGene00007110	WBGene00007756	WBGene00008685					WBGene00016427	WBGene00015922	WBGene00018468			WBGene00016343	WBGene00020219		WBGene00013593	WBGene00044247	WBGene00015389	WBGene00007493		WBGene00010502
WBGene00007111	WBGene00007757	WBGene00008686					WBGene00016435	WBGene00015934	WBGene00018479			WBGene00016351	WBGene00020251		WBGene00018862	WBGene00008019	WBGene00015403	WBGene00007499		WBGene00011117
WBGene00007117	WBGene00007760	WBGene00008688					WBGene00016438	WBGene00015937	WBGene00018490			WBGene00016356	WBGene00020259		WBGene00008218	WBGene00009489	WBGene00015404	WBGene00007503		WBGene00013217
WBGene00007118	WBGene00007761	WBGene00008710					WBGene00016441	WBGene00015942	WBGene00018525			WBGene00016357	WBGene00020260		WBGene00012678	WBGene00021559	WBGene00015421	WBGene00007505		WBGene00008143
WBGene00007122	WBGene00007762	WBGene00008720					WBGene00016452	WBGene00015944	WBGene00018530			WBGene00016358	WBGene00020274		WBGene00002244	WBGene00013926	WBGene00015422	WBGene00007512		WBGene00007561
WBGene00007135	WBGene00007763	WBGene00008722					WBGene00016467	WBGene00015955	WBGene00018532			WBGene00016382	WBGene00020290		WBGene00022458	WBGene00007169	WBGene00015467	WBGene00007513		WBGene00011309
WBGene00007137	WBGene00007772	WBGene00008725					WBGene00016469	WBGene00015963	WBGene00018575			WBGene00016388	WBGene00020304		WBGene00021227	WBGene00013032	WBGene00015470	WBGene00007514		WBGene00020779
WBGene00007143	WBGene00007777	WBGene00008729					WBGene00016485	WBGene00015982	WBGene00018577			WBGene00016389	WBGene00020320		WBGene00001683	WBGene00011756	WBGene00015481	WBGene00007534		WBGene00018419
WBGene00007144	WBGene00007778	WBGene00008733					WBGene00016486	WBGene00015984	WBGene00018578			WBGene00016398	WBGene00020322		WBGene00000502	WBGene00015291	WBGene00015484	WBGene00007549		WBGene00020819
WBGene00007145	WBGene00007780	WBGene00008740					WBGene00016488	WBGene00015994	WBGene00018579			WBGene00016399	WBGene00020334		WBGene00001227	WBGene00016778	WBGene00015485	WBGene00007554		WBGene00003829
WBGene00007150	WBGene00007784	WBGene00008743					WBGene00016492	WBGene00016006	WBGene00018580			WBGene00016410	WBGene00020338		WBGene00007449	WBGene00017869	WBGene00015499	WBGene00007556		WBGene00007627
WBGene00007159	WBGene00007785	WBGene00008745					WBGene00016497	WBGene00016008	WBGene00018589			WBGene00016413	WBGene00020366		WBGene00015083	WBGene00019643	WBGene00015500	WBGene00007561		WBGene00021929
WBGene00007167	WBGene00007786	WBGene00008750					WBGene00016512	WBGene00016009	WBGene00018593			WBGene00016414	WBGene00020375		WBGene00008197	WBGene00012647	WBGene00015508	WBGene00007563		WBGene00016836
WBGene00007168	WBGene00007787	WBGene00008765					WBGene00016540	WBGene00016012	WBGene00018606			WBGene00016415	WBGene00020379		WBGene00002196	WBGene00012712	WBGene00015512	WBGene00007564		WBGene00010458
WBGene00007169	WBGene00007788	WBGene00008766					WBGene00016550	WBGene00016029	WBGene00018608			WBGene00016416	WBGene00020427		WBGene00003078	WBGene00022593	WBGene00015516	WBGene00007573		WBGene00006932
WBGene00007171	WBGene00007789	WBGene00008768					WBGene00016551	WBGene00016040	WBGene00018614			WBGene00016420	WBGene00020434		WBGene00001194	WBGene00017481	WBGene00015522	WBGene00007574		WBGene00008733
WBGene00007184	WBGene00007791	WBGene00008769					WBGene00016556	WBGene00016053	WBGene00018615			WBGene00016429	WBGene00020438		WBGene00000380	WBGene00010064	WBGene00015540	WBGene00007576		WBGene00011319
WBGene00007185	WBGene00007792	WBGene00008774					WBGene00016559	WBGene00016054	WBGene00018622			WBGene00016440	WBGene00020462		WBGene00015273	WBGene00019020	WBGene00015551	WBGene00007577		WBGene00014020
WBGene00007186	WBGene00007793	WBGene00008775					WBGene00016574	WBGene00016056	WBGene00018634			WBGene00016441	WBGene00020481		WBGene00001686	WBGene00015616	WBGene00015553	WBGene00007579		WBGene00020423
WBGene00007187	WBGene00007794	WBGene00008780					WBGene00016575	WBGene00016067	WBGene00018661			WBGene00016445	WBGene00020486		WBGene00016947	WBGene00017125	WBGene00015558	WBGene00007580		WBGene00022056
WBGene00007188	WBGene00007795	WBGene00008781					WBGene00016585	WBGene00016071	WBGene00018667			WBGene00016447	WBGene00020496		WBGene00010846	WBGene00008508	WBGene00015567	WBGene00007581		WBGene00010847
WBGene00007189	WBGene00007797	WBGene00008789					WBGene00016589	WBGene00016072	WBGene00018669			WBGene00016460	WBGene00020502		WBGene00016021	WBGene00018501	WBGene00015577	WBGene00007585		WBGene00013223
WBGene00007190	WBGene00007824	WBGene00008800					WBGene00016619	WBGene00016074	WBGene00018671			WBGene00016461	WBGene00020508		WBGene00004416	WBGene00021974	WBGene00015581	WBGene00007587		WBGene00007555
WBGene00007192	WBGene00007825	WBGene00008822					WBGene00016622	WBGene00016075	WBGene00018701			WBGene00016462	WBGene00020540		WBGene00018072	WBGene00008266	WBGene00015627	WBGene00007588		WBGene00004743
WBGene00007193	WBGene00007826	WBGene00008848					WBGene00016625	WBGene00016083	WBGene00018704			WBGene00016491	WBGene00020553		WBGene00006442	WBGene00013776	WBGene00015628	WBGene00007589		WBGene00017832
WBGene00007194	WBGene00007863	WBGene00008852					WBGene00016627	WBGene00016085	WBGene00018711			WBGene00016507	WBGene00020558		WBGene00004483	WBGene00015219	WBGene00015630	WBGene00007597		WBGene00018898
WBGene00007195	WBGene00007880	WBGene00008856					WBGene00016661	WBGene00016086	WBGene00018712			WBGene00016511	WBGene00020562		WBGene00003789	WBGene00008497	WBGene00015632	WBGene00007601		WBGene00007882
WBGene00007197	WBGene00007882	WBGene00008871					WBGene00016664	WBGene00016087	WBGene00018734			WBGene00016512	WBGene00020596		WBGene00002148	WBGene00000269	WBGene00015634	WBGene00007602		WBGene00018099
WBGene00007201	WBGene00007912	WBGene00008876					WBGene00016674	WBGene00016090	WBGene00018740			WBGene00016516	WBGene00020652		WBGene00004496	WBGene00022670	WBGene00015641	WBGene00007603		WBGene00021595
WBGene00007202	WBGene00007914	WBGene00008877					WBGene00016678	WBGene00016108	WBGene00018742			WBGene00016534	WBGene00020673		WBGene00016793	WBGene00012684	WBGene00015642	WBGene00007606		WBGene00007628
WBGene00007207	WBGene00007915	WBGene00008878					WBGene00016681	WBGene00016110	WBGene00018743			WBGene00016540	WBGene00020695		WBGene00015853	WBGene00014103	WBGene00015661	WBGene00007610		WBGene00006729
WBGene00007209	WBGene00007917	WBGene00008887					WBGene00016700	WBGene00016111	WBGene00018750			WBGene00016541	WBGene00020696		WBGene00015590	WBGene00005813	WBGene00015684	WBGene00007611		WBGene00003508
WBGene00007215	WBGene00007918	WBGene00008912					WBGene00016703	WBGene00016118	WBGene00018757			WBGene00016551	WBGene00020706		WBGene00003044	WBGene00011172	WBGene00015688	WBGene00007615		WBGene00009267
WBGene00007216	WBGene00007922	WBGene00008915					WBGene00016737	WBGene00016125	WBGene00018761			WBGene00016559	WBGene00020721		WBGene00004485	WBGene00015614	WBGene00015689	WBGene00007616		WBGene00021883
WBGene00007217	WBGene00007927	WBGene00008918					WBGene00016742	WBGene00016131	WBGene00018768			WBGene00016570	WBGene00020725		WBGene00018848	WBGene00007230	WBGene00015690	WBGene00007617		WBGene00021933
WBGene00007221	WBGene00007965	WBGene00008919					WBGene00016755	WBGene00016137	WBGene00018771			WBGene00016581	WBGene00020726		WBGene00016062	WBGene00001565	WBGene00015695	WBGene00007620		WBGene00007824
WBGene00007223	WBGene00007966	WBGene00008920					WBGene00016763	WBGene00016144	WBGene00018772			WBGene00016587	WBGene00020738		WBGene00016590	WBGene00009436	WBGene00015696	WBGene00007621		WBGene00017313
WBGene00007224	WBGene00007969	WBGene00008921					WBGene00016764	WBGene00016150	WBGene00018788			WBGene00016605	WBGene00020758		WBGene00012244	WBGene00021442	WBGene00015709	WBGene00007622		WBGene00004277
WBGene00007226	WBGene00007971	WBGene00008934					WBGene00016767	WBGene00016153	WBGene00018804			WBGene00016612	WBGene00020761		WBGene00004440	WBGene00020120	WBGene00015713	WBGene00007623		WBGene00004180
WBGene00007227	WBGene00007972	WBGene00008948					WBGene00016780	WBGene00016168	WBGene00018813			WBGene00016641	WBGene00020770		WBGene00043051	WBGene00022110	WBGene00015734	WBGene00007624		WBGene00012245
WBGene00007234	WBGene00007974	WBGene00008950					WBGene00016797	WBGene00016172	WBGene00018837			WBGene00016675	WBGene00020771		WBGene00011758	WBGene00017651	WBGene00015746	WBGene00007625		WBGene00020717
WBGene00007235	WBGene00007975	WBGene00008968					WBGene00016799	WBGene00016181	WBGene00018838			WBGene00016680	WBGene00020777		WBGene00000010	WBGene00009738	WBGene00015752	WBGene00007626		WBGene00006988
WBGene00007239	WBGene00007977	WBGene00008976					WBGene00016817	WBGene00016183	WBGene00018840			WBGene00016698	WBGene00020778		WBGene00021555	WBGene00011124	WBGene00015755	WBGene00007627		WBGene00000931
WBGene00007244	WBGene00007978	WBGene00008990					WBGene00016823	WBGene00016189	WBGene00018845			WBGene00016706	WBGene00020784		WBGene00045237	WBGene00007571	WBGene00015765	WBGene00007628		WBGene00022598
WBGene00007248	WBGene00007979	WBGene00008994					WBGene00016826	WBGene00016213	WBGene00018853			WBGene00016707	WBGene00020812		WBGene00001413	WBGene00018498	WBGene00015767	WBGene00007630		WBGene00019217
WBGene00007255	WBGene00007980	WBGene00008995					WBGene00016834	WBGene00016216	WBGene00018857			WBGene00016714	WBGene00020830		WBGene00006463	WBGene00000410	WBGene00015814	WBGene00007631		WBGene00003827
WBGene00007256	WBGene00007987	WBGene00009002					WBGene00016846	WBGene00016229	WBGene00018862			WBGene00016716	WBGene00020852		WBGene00006613	WBGene00017552	WBGene00015820	WBGene00007637		WBGene00009266
WBGene00007258	WBGene00008000	WBGene00009004					WBGene00016880	WBGene00016235	WBGene00018878			WBGene00016730	WBGene00020901		WBGene00044614	WBGene00016613	WBGene00015855	WBGene00007640		WBGene00001226
WBGene00007269	WBGene00008001	WBGene00009007					WBGene00016896	WBGene00016253	WBGene00018896			WBGene00016735	WBGene00020910		WBGene00004478	WBGene00009182	WBGene00015860	WBGene00007641		WBGene00001497
WBGene00007270	WBGene00008005	WBGene00009010					WBGene00016906	WBGene00016259	WBGene00018920			WBGene00016742	WBGene00020911		WBGene00019004	WBGene00011793	WBGene00015907	WBGene00007643		WBGene00007390
WBGene00007274	WBGene00008006	WBGene00009011					WBGene00016926	WBGene00016264	WBGene00018928			WBGene00016746	WBGene00020919		WBGene00021295	WBGene00000514	WBGene00015913	WBGene00007644		WBGene00020549
WBGene00007277	WBGene00008019	WBGene00009012					WBGene00016931	WBGene00016273	WBGene00018935			WBGene00016751	WBGene00020941		WBGene00011279	WBGene00009609	WBGene00015917	WBGene00007645		WBGene00001031
WBGene00007278	WBGene00008034	WBGene00009013					WBGene00016935	WBGene00016286	WBGene00018959			WBGene00016752	WBGene00020942		WBGene00004453	WBGene00018352	WBGene00015927	WBGene00007646		WBGene00013160
WBGene00007287	WBGene00008035	WBGene00009025					WBGene00016937	WBGene00016288	WBGene00018989			WBGene00016753	WBGene00020948		WBGene00012828	WBGene00007380	WBGene00015929	WBGene00007647		WBGene00015677
WBGene00007290	WBGene00008041	WBGene00009031					WBGene00016941	WBGene00016295	WBGene00019003			WBGene00016765	WBGene00021009		WBGene00006387	WBGene00011549	WBGene00015931	WBGene00007681		WBGene00000467
WBGene00007301	WBGene00008052	WBGene00009035					WBGene00016949	WBGene00016299	WBGene00019030			WBGene00016778	WBGene00021012		WBGene00017397	WBGene00013047	WBGene00015934	WBGene00007683		WBGene00014367
WBGene00007305	WBGene00008053	WBGene00009039					WBGene00016950	WBGene00016303	WBGene00019034			WBGene00016780	WBGene00021035		WBGene00010641	WBGene00015887	WBGene00015937	WBGene00007684		WBGene00016015
WBGene00007306	WBGene00008061	WBGene00009045					WBGene00016956	WBGene00016307	WBGene00019035			WBGene00016797	WBGene00021044		WBGene00004090	WBGene00010643	WBGene00015944	WBGene00007686		WBGene00019771
WBGene00007307	WBGene00008062	WBGene00009049					WBGene00016963	WBGene00016309	WBGene00019037			WBGene00016800	WBGene00021046		WBGene00019842	WBGene00001689	WBGene00015956	WBGene00007688		WBGene00010814
WBGene00007308	WBGene00008074	WBGene00009050					WBGene00016983	WBGene00016337	WBGene00019043			WBGene00016807	WBGene00021047		WBGene00004978	WBGene00001922	WBGene00015968	WBGene00007690		WBGene00008405
WBGene00007312	WBGene00008079	WBGene00009051					WBGene00016992	WBGene00016345	WBGene00019044			WBGene00016825	WBGene00021049		WBGene00004494	WBGene00018207	WBGene00015970	WBGene00007696		WBGene00013407
WBGene00007320	WBGene00008080	WBGene00009052					WBGene00017007	WBGene00016346	WBGene00019063			WBGene00016826	WBGene00021051		WBGene00012210	WBGene00002068	WBGene00015978	WBGene00007697		WBGene00007576
WBGene00007329	WBGene00008081	WBGene00009064					WBGene00017015	WBGene00016347	WBGene00019081			WBGene00016839	WBGene00021055		WBGene00007760	WBGene00007378	WBGene00015987	WBGene00007698		WBGene00018149
WBGene00007330	WBGene00008082	WBGene00009065					WBGene00017017	WBGene00016351	WBGene00019082			WBGene00016843	WBGene00021056		WBGene00012932	WBGene00021380	WBGene00015992	WBGene00007700		WBGene00011281
WBGene00007332	WBGene00008092	WBGene00009069					WBGene00017033	WBGene00016357	WBGene00019096			WBGene00016890	WBGene00021093		WBGene00007144	WBGene00006811	WBGene00015994	WBGene00007702		WBGene00021088
WBGene00007333	WBGene00008107	WBGene00009078					WBGene00017035	WBGene00016358	WBGene00019125			WBGene00016893	WBGene00021132		WBGene00012714	WBGene00021871	WBGene00015997	WBGene00007703		WBGene00013766
WBGene00007334	WBGene00008117	WBGene00009079					WBGene00017038	WBGene00016388	WBGene00019132			WBGene00016902	WBGene00021153		WBGene00044789	WBGene00018958	WBGene00016006	WBGene00007704		WBGene00017132
WBGene00007335	WBGene00008118	WBGene00009084					WBGene00017050	WBGene00016389	WBGene00019134			WBGene00016926	WBGene00021186		WBGene00077732	WBGene00001153	WBGene00016010	WBGene00007705		WBGene00001085
WBGene00007337	WBGene00008120	WBGene00009098					WBGene00017055	WBGene00016396	WBGene00019138			WBGene00016928	WBGene00021206		WBGene00013758	WBGene00019094	WBGene00016020	WBGene00007707		WBGene00012342
WBGene00007352	WBGene00008122	WBGene00009101					WBGene00017060	WBGene00016397	WBGene00019139			WBGene00016942	WBGene00021209		WBGene00013014	WBGene00000007	WBGene00016027	WBGene00007709		WBGene00001002
WBGene00007355	WBGene00008124	WBGene00009103					WBGene00017063	WBGene00016406	WBGene00019141			WBGene00016946	WBGene00021246		WBGene00009385	WBGene00001405	WBGene00016030	WBGene00007710		WBGene00003993
WBGene00007363	WBGene00008131	WBGene00009112					WBGene00017069	WBGene00016410	WBGene00019142			WBGene00016949	WBGene00021282		WBGene00011729	WBGene00007928	WBGene00016040	WBGene00007711		WBGene00017605
WBGene00007381	WBGene00008132	WBGene00009113					WBGene00017071	WBGene00016416	WBGene00019150			WBGene00016950	WBGene00021316		WBGene00013231	WBGene00018493	WBGene00016048	WBGene00007712		WBGene00020447
WBGene00007385	WBGene00008136	WBGene00009115					WBGene00017072	WBGene00016423	WBGene00019153			WBGene00016953	WBGene00021323		WBGene00012000	WBGene00044501	WBGene00016053	WBGene00007714		WBGene00012458
WBGene00007386	WBGene00008137	WBGene00009121					WBGene00017077	WBGene00016429	WBGene00019187			WBGene00016954	WBGene00021324		WBGene00013213	WBGene00020655	WBGene00016054	WBGene00007718		WBGene00015916
WBGene00007387	WBGene00008140	WBGene00009122					WBGene00017080	WBGene00016438	WBGene00019198			WBGene00016956	WBGene00021344		WBGene00012156	WBGene00020556	WBGene00016058	WBGene00007720		WBGene00010054
WBGene00007390	WBGene00008141	WBGene00009123					WBGene00017082	WBGene00016441	WBGene00019200			WBGene00016957	WBGene00021353		WBGene00003587	WBGene00077508	WBGene00016085	WBGene00007730		WBGene00007436
WBGene00007400	WBGene00008143	WBGene00009124					WBGene00017101	WBGene00016455	WBGene00019207			WBGene00016963	WBGene00021366		WBGene00013224	WBGene00012073	WBGene00016103	WBGene00007731		WBGene00016808
WBGene00007403	WBGene00008145	WBGene00009127					WBGene00017102	WBGene00016457	WBGene00019240			WBGene00016968	WBGene00021372		WBGene00011411	WBGene00017231	WBGene00016116	WBGene00007732		WBGene00010721
WBGene00007412	WBGene00008147	WBGene00009128					WBGene00017106	WBGene00016485	WBGene00019244			WBGene00016980	WBGene00021376		WBGene00000142	WBGene00021858	WBGene00016117	WBGene00007733		WBGene00017280
WBGene00007413	WBGene00008148	WBGene00009129					WBGene00017138	WBGene00016486	WBGene00019250			WBGene00016988	WBGene00021402		WBGene00006773	WBGene00000249	WBGene00016124	WBGene00007757		WBGene00015513
WBGene00007415	WBGene00008149	WBGene00009131					WBGene00017153	WBGene00016490	WBGene00019266			WBGene00017015	WBGene00021406		WBGene00012879	WBGene00008734	WBGene00016125	WBGene00007760		WBGene00021906
WBGene00007428	WBGene00008151	WBGene00009132					WBGene00017160	WBGene00016497	WBGene00019267			WBGene00017026	WBGene00021410		WBGene00004884	WBGene00021272	WBGene00016134	WBGene00007761		WBGene00077732
WBGene00007433	WBGene00008164	WBGene00009138					WBGene00017172	WBGene00016511	WBGene00019316			WBGene00017027	WBGene00021446		WBGene00003800	WBGene00012117	WBGene00016158	WBGene00007762		WBGene00022296
WBGene00007434	WBGene00008165	WBGene00009145					WBGene00017186	WBGene00016512	WBGene00019327			WBGene00017035	WBGene00021467		WBGene00006311	WBGene00009439	WBGene00016161	WBGene00007777		WBGene00008441
WBGene00007435	WBGene00008166	WBGene00009149					WBGene00017212	WBGene00016550	WBGene00019341			WBGene00017050	WBGene00021473		WBGene00010905	WBGene00020534	WBGene00016162	WBGene00007778		WBGene00199726
WBGene00007436	WBGene00008169	WBGene00009159					WBGene00017213	WBGene00016574	WBGene00019343			WBGene00017055	WBGene00021474		WBGene00009163	WBGene00007309	WBGene00016169	WBGene00007780		WBGene00010308
WBGene00007443	WBGene00008170	WBGene00009163					WBGene00017214	WBGene00016589	WBGene00019365			WBGene00017056	WBGene00021510		WBGene00001647	WBGene00011962	WBGene00016170	WBGene00007784		WBGene00000887
WBGene00007444	WBGene00008171	WBGene00009164					WBGene00017222	WBGene00016614	WBGene00019370			WBGene00017057	WBGene00021541		WBGene00018892	WBGene00014155	WBGene00016190	WBGene00007785		WBGene00007100
WBGene00007445	WBGene00008172	WBGene00009173					WBGene00017223	WBGene00016617	WBGene00019381			WBGene00017058	WBGene00021546		WBGene00009364	WBGene00012514	WBGene00016194	WBGene00007786		WBGene00004031
WBGene00007446	WBGene00008173	WBGene00009174					WBGene00017231	WBGene00016620	WBGene00019420			WBGene00017059	WBGene00021551		WBGene00020112	WBGene00013104	WBGene00016195	WBGene00007787		WBGene00194707
WBGene00007448	WBGene00008174	WBGene00009176					WBGene00017240	WBGene00016622	WBGene00019434			WBGene00017063	WBGene00021554		WBGene00044180	WBGene00017054	WBGene00016212	WBGene00007788		WBGene00011036
WBGene00007449	WBGene00008183	WBGene00009179					WBGene00017241	WBGene00016625	WBGene00019435			WBGene00017065	WBGene00021564		WBGene00001102	WBGene00020447	WBGene00016239	WBGene00007789		WBGene00001600
WBGene00007457	WBGene00008185	WBGene00009180					WBGene00017243	WBGene00016627	WBGene00019456			WBGene00017069	WBGene00021596		WBGene00021661	WBGene00001211	WBGene00016244	WBGene00007791		WBGene00003793
WBGene00007463	WBGene00008186	WBGene00009182					WBGene00017257	WBGene00016641	WBGene00019483			WBGene00017102	WBGene00021605		WBGene00022776	WBGene00008610	WBGene00016250	WBGene00007797		WBGene00021149
WBGene00007464	WBGene00008218	WBGene00009185					WBGene00017259	WBGene00016661	WBGene00019491			WBGene00017109	WBGene00021607		WBGene00013606	WBGene00008657	WBGene00016258	WBGene00007824		WBGene00003804
WBGene00007476	WBGene00008219	WBGene00009186					WBGene00017264	WBGene00016674	WBGene00019513			WBGene00017112	WBGene00021629		WBGene00020403	WBGene00000804	WBGene00016260	WBGene00007825		WBGene00003924
WBGene00007478	WBGene00008225	WBGene00009188					WBGene00017265	WBGene00016678	WBGene00019535			WBGene00017114	WBGene00021634		WBGene00007186	WBGene00014128	WBGene00016261	WBGene00007826		WBGene00016803
WBGene00007480	WBGene00008230	WBGene00009189					WBGene00017267	WBGene00016681	WBGene00019556			WBGene00017128	WBGene00021654		WBGene00010721	WBGene00001932	WBGene00016278	WBGene00007859		WBGene00021904
WBGene00007488	WBGene00008232	WBGene00009191					WBGene00017272	WBGene00016686	WBGene00019568			WBGene00017172	WBGene00021658		WBGene00015769	WBGene00020149	WBGene00016311	WBGene00007860		WBGene00004456
WBGene00007492	WBGene00008235	WBGene00009193					WBGene00017280	WBGene00016695	WBGene00019569			WBGene00017175	WBGene00021661		WBGene00016392	WBGene00006529	WBGene00016312	WBGene00007863		WBGene00002148
WBGene00007493	WBGene00008238	WBGene00009202					WBGene00017286	WBGene00016697	WBGene00019577			WBGene00017179	WBGene00021664		WBGene00013790	WBGene00020292	WBGene00016316	WBGene00007880		WBGene00021466
WBGene00007499	WBGene00008258	WBGene00009203					WBGene00017298	WBGene00016703	WBGene00019578			WBGene00017185	WBGene00021687		WBGene00020286	WBGene00012666	WBGene00016323	WBGene00007912		WBGene00009441
WBGene00007500	WBGene00008259	WBGene00009207					WBGene00017310	WBGene00016710	WBGene00019588			WBGene00017186	WBGene00021713		WBGene00044318	WBGene00012363	WBGene00016326	WBGene00007914		WBGene00013177
WBGene00007501	WBGene00008262	WBGene00009211					WBGene00017311	WBGene00016713	WBGene00019597			WBGene00017195	WBGene00021730		WBGene00009164	WBGene00007923	WBGene00016327	WBGene00007917		WBGene00044666
WBGene00007503	WBGene00008266	WBGene00009218					WBGene00017344	WBGene00016730	WBGene00019598			WBGene00017201	WBGene00021732		WBGene00011773	WBGene00017849	WBGene00016331	WBGene00007918		WBGene00016837
WBGene00007504	WBGene00008272	WBGene00009219					WBGene00017366	WBGene00016735	WBGene00019611			WBGene00017211	WBGene00021738		WBGene00015312	WBGene00016792	WBGene00016333	WBGene00007921		WBGene00010038
WBGene00007505	WBGene00008274	WBGene00009223					WBGene00017384	WBGene00016737	WBGene00019624			WBGene00017213	WBGene00021747		WBGene00019821	WBGene00018507	WBGene00016351	WBGene00007922		WBGene00004392
WBGene00007512	WBGene00008275	WBGene00009239					WBGene00017395	WBGene00016742	WBGene00019638			WBGene00017215	WBGene00021750		WBGene00006415	WBGene00020042	WBGene00016356	WBGene00007927		WBGene00010842
WBGene00007513	WBGene00008281	WBGene00009245					WBGene00017401	WBGene00016755	WBGene00019665			WBGene00017216	WBGene00021756		WBGene00001980	WBGene00020686	WBGene00016358	WBGene00007948		WBGene00001041
WBGene00007514	WBGene00008288	WBGene00009254					WBGene00017413	WBGene00016763	WBGene00019672			WBGene00017231	WBGene00021763		WBGene00009124	WBGene00008186	WBGene00016382	WBGene00007952		WBGene00014114
WBGene00007534	WBGene00008299	WBGene00009256					WBGene00017415	WBGene00016765	WBGene00019700			WBGene00017264	WBGene00021781		WBGene00016591	WBGene00050880	WBGene00016388	WBGene00007965		WBGene00022776
WBGene00007545	WBGene00008312	WBGene00009262					WBGene00017419	WBGene00016767	WBGene00019705			WBGene00017265	WBGene00021818		WBGene00000876	WBGene00010617	WBGene00016389	WBGene00007966		WBGene00007785
WBGene00007548	WBGene00008318	WBGene00009267					WBGene00017430	WBGene00016780	WBGene00019723			WBGene00017267	WBGene00021853		WBGene00010093	WBGene00018080	WBGene00016391	WBGene00007969		WBGene00000115
WBGene00007549	WBGene00008330	WBGene00009272					WBGene00017442	WBGene00016799	WBGene00019725			WBGene00017271	WBGene00021893		WBGene00001087	WBGene00021302	WBGene00016392	WBGene00007971		WBGene00000874
WBGene00007554	WBGene00008331	WBGene00009276					WBGene00017451	WBGene00016800	WBGene00019729			WBGene00017312	WBGene00021922		WBGene00000274	WBGene00020114	WBGene00016393	WBGene00007972		WBGene00017774
WBGene00007555	WBGene00008333	WBGene00009277					WBGene00017452	WBGene00016807	WBGene00019733			WBGene00017325	WBGene00021926		WBGene00018006	WBGene00016636	WBGene00016395	WBGene00007974		WBGene00007645
WBGene00007556	WBGene00008336	WBGene00009284					WBGene00017456	WBGene00016822	WBGene00019735			WBGene00017335	WBGene00021929		WBGene00010325	WBGene00000552	WBGene00016398	WBGene00007975		WBGene00006376
WBGene00007559	WBGene00008338	WBGene00009285					WBGene00017460	WBGene00016823	WBGene00019755			WBGene00017354	WBGene00021988		WBGene00004806	WBGene00007918	WBGene00016399	WBGene00007977		WBGene00006567
WBGene00007561	WBGene00008339	WBGene00009286					WBGene00017461	WBGene00016824	WBGene00019763			WBGene00017366	WBGene00022014		WBGene00004430	WBGene00020347	WBGene00016405	WBGene00007978		WBGene00001597
WBGene00007563	WBGene00008343	WBGene00009287					WBGene00017463	WBGene00016825	WBGene00019768			WBGene00017384	WBGene00022033		WBGene00005663	WBGene00012679	WBGene00016407	WBGene00007979		WBGene00001040
WBGene00007564	WBGene00008344	WBGene00009289					WBGene00017469	WBGene00016826	WBGene00019770			WBGene00017386	WBGene00022037		WBGene00015189	WBGene00043986	WBGene00016410	WBGene00007980		WBGene00003421
WBGene00007573	WBGene00008345	WBGene00009290					WBGene00017515	WBGene00016834	WBGene00019777			WBGene00017387	WBGene00022043		WBGene00011488	WBGene00012872	WBGene00016414	WBGene00007987		WBGene00011962
WBGene00007574	WBGene00008346	WBGene00009294					WBGene00017520	WBGene00016839	WBGene00019784			WBGene00017393	WBGene00022059		WBGene00021508	WBGene00006710	WBGene00016415	WBGene00007991		WBGene00000519
WBGene00007576	WBGene00008347	WBGene00009308					WBGene00017526	WBGene00016846	WBGene00019788			WBGene00017413	WBGene00022060		WBGene00000382	WBGene00009758	WBGene00016416	WBGene00008000		WBGene00008968
WBGene00007579	WBGene00008349	WBGene00009320					WBGene00017553	WBGene00016847	WBGene00019791			WBGene00017415	WBGene00022073		WBGene00007106		WBGene00016418	WBGene00008001		WBGene00015591
WBGene00007580	WBGene00008361	WBGene00009322					WBGene00017554	WBGene00016860	WBGene00019799			WBGene00017428	WBGene00022074		WBGene00011239		WBGene00016425	WBGene00008003		WBGene00004701
WBGene00007581	WBGene00008362	WBGene00009329					WBGene00017555	WBGene00016864	WBGene00019814			WBGene00017430	WBGene00022078		WBGene00018785		WBGene00016429	WBGene00008005		WBGene00007499
[truncated: 3,941 more rows]
